# Supplementary material for: MAIT cells regulate NK cell-mediated tumor immunity
Source: Nat Commun. 2021 Aug 6;12:4746. doi: 10.1038/s41467-021-25009-4 (PMC8346465; doi:10.1038/s41467-021-25009-4)
Supplement: Supplementary file 5 — Supplementary Data 1 [file 41467_2021_25009_MOESM5_ESM.xlsx]

## Sheet: Antibodies
Antibodies and Reagents
Reagent	Source	Catalog	Dilution factor	Lot number	Validation	Validation statement
Anti-mouse CD226, Clone TX42.1	BioLegend	133615	1:100	B242082	https://www.biolegend.com/en-us/products/brilliant-violet-421-anti-mouse-cd226-dnam-1-antibody-14753	Each lot of this antibody is quality control tested by immunofluorescent staining with flow cytometric analysis. For flow cytometric staining, the suggested use of this reagent is ≤0.5 µg per million cells in 100 µl volume. It is recommended that the reagent be titrated for optimal performance for each application.
Anti-mouse TIGIT, Clone 1G9	BioLegend	142106	1:100	B239608	https://www.biolegend.com/en-us/products/apc-anti-mouse-tigit-vstm3-antibody-7527	Each lot of this antibody is quality control tested by immunofluorescent staining with flow cytometric analysis. For flow cytometric staining, the suggested use of this reagent is ≤1.0 µg per million cells in 100 µl volume. It is recommended that the reagent be titrated for optimal performance for each application.
Anti-mouse CD96, Clone 3.3	BioLegend	131712	1:100	B289664	https://www.biolegend.com/en-us/products/apc-anti-mouse-cd96-tactile-antibody-13998	Each lot of this antibody is quality control tested by immunofluorescent staining with flow cytometric analysis. For flow cytometric staining, the suggested use of this reagent is ≤0.5 µg per million cells in 100 µl volume. It is recommended that the reagent be titrated for optimal performance for each application.
Anti-mouse CD314, Clone CX5	eBioscience	25-5882-82	1:100	4337649	https://www.thermofisher.com/antibody/product/CD314-NKG2D-Antibody-clone-CX5-Monoclonal/25-5882-82	This Antibody was verified by Cell treatment to ensure that the antibody binds to the antigen stated.
Anti-mouse CD335, Clone 9E2	BioLegend	331927	1:100	B256515	https://www.biolegend.com/en-us/products/purified-anti-human-cd335-nkp46-antibody-4574	Each lot of this antibody is quality control tested by immunofluorescent staining with flow cytometric analysis. For flow cytometric staining, the suggested use of this reagent is ≤0.125 µg per million cells in 100 µl volume. It is recommended that the reagent be titrated for optimal performance for each application.
Anti-human/mouse/rat MR1, Clone 26.5	BioLegend	361106	1:200	B194444	https://www.biolegend.com/en-us/products/purified-anti-human-mouse-rat-mr1-antibody-9249	Each lot of this antibody is quality control tested by immunofluorescent staining with flow cytometric analysis. For flow cytometric staining, the suggested use of this reagent is ≤0.25 µg per million cells in 100 µl volume. It is recommended that the reagent be titrated for optimal performance for each application.
Mouse IgG2a κ, Clone MOPC-173	BioLegend	400214	1:200	B213581	https://www.biolegend.com/en-us/search-results/pe-mouse-igg2a-kappa-isotype-ctrl-antibody-15735	The MOPC-173 immunoglobulin has unknown specificity. The isotype of this antibody is mouse IgG2a, κ. This antibody was chosen as an isotype control after screening on a variety of resting, activated, live, and fixed human tissues.
Anti-mouse TCR γ/δ, Clone GL3	BioLegend	118123	1:100	B198375	https://www.biolegend.com/en-us/products/pe-cyanine7-anti-mouse-tcr-gamma-delta-antibody-7822	Each lot of this antibody is quality control tested by immunofluorescent staining with flow cytometric analysis. For flow cytometric staining, the suggested use of this reagent is ≤0.25 µg per million cells in 100 µl volume. It is recommended that the reagent be titrated for optimal performance for each application.
Anti-mouse TCRβ, Clone H57-597	BD Biosciences	612821	1:400	9063660	http://www.bdbiosciences.com/ds/pm/tds/612821.pdf	Two-color flow cytometric analysis of TCRβ expression on mouse splenocytes. Mouse splenic leucocytes were preincubated with Purified Rat Anti-Mouse CD16/CD32 antibody (Mouse BD Fc Block™) (Cat. No. 553141/553142). The cells were then stained with PE Rat Anti-Mouse CD4 (Cat. No. 553048/553049/561837) and PE Rat Anti-Mouse CD8a (Cat. No.553033/553032/561095) antibodies and either BD Horizon™ BUV737…
Anti-mouse NK 1.1, Clone PK136	eBioscience	11-5941-82	1:200	4306757	https://www.thermofisher.com/antibody/product/NK1-1-Antibody-clone-PK136-Monoclonal/11-5941-82	Applications Tested: The PK136 antibody has been tested by flow cytometric analysis of C57Bl/6 mouse splenocytes and can be used at less than or equal to 0.5 µg per test. A test is defined as the amount (µg) of antibody that will stain a cell sample in a final volume of 100 µL. Cell number should be determined empirically but can range from 10^5 to 10^8 cells/test. It is recommended that the anti…
Anti-mouse CD4, Clone GK1.5	BD Biosciences	612900	1:400	9004535	http://www.bdbiosciences.com/ds/pm/tds/612900.pdf	Two color flow cytometric analysis of CD4 expression on mouse splenocytes. Mouse splenic leucocytes were preincubated with Purified Rat Anti-Mouse CD16/32 antibody (Mouse Fc Block™)(Cat. No. 553141/553142). The cells were then stained with APC Hamster Anti-Mouse CD3e antibody (Cat. No. 553066/561826) and either BD Horizon™ BUV805 Rat IgG2b, κ Isotype Control (Cat. No. 612762; Left Plot) or BD Hor…
Anti-mouse CD49b, Clone DX5	eBioscience	17-5971-82	1:200	E07352-1631	https://www.fishersci.se/shop/products/cd49b-integrin-alpha-2-rat-anti-mouse-apc-clone-dx5-ebioscience/15330810	Applications Reported: The DX5 antibody has been reported for use in flow cytometric analysis. Applications Tested: The DX5 antibody has been tested by flow cytometric analysis of mouse splenocytes.
Anti-mouse F4/80, Clone BM8	Biolegend	123106	1:200	B253458	https://www.biolegend.com/en-us/search-results/biotin-anti-mouse-f4-80-antibody-4066	Each lot of this antibody is quality control tested by immunofluorescent staining with flow cytometric analysis. For flow cytometric staining, the suggested use of this reagent is ≤0.25 µg per million cells in 100 µl volume. It is recommended that the reagent be titrated for optimal performance for each application.
Anti-mouse CD8a, Clone 53-6.7	Biolegend	100748	1:400	B283363	https://www.biolegend.com/en-us/products/brilliant-violet-711-anti-mouse-cd8a-antibody-7926	Each lot of this antibody is quality control tested by immunofluorescent staining with flow cytometric analysis. For immunofluorescent staining using the µg size, the suggested use of this reagent is ≤0.5 µg per million cells in 100 µl volume. For immunofluorescent staining using µl sizes, the suggested use of this reagent is 5 µl per million cells in 100 µl staining volume or 5 µl per 100 µl of …
Anti-mouse B220/CD45R, Clone RA3-6B2	Biolegend	103206	1:400	B247731	https://www.biolegend.com/en-us/products/fitc-anti-mouse-human-cd45r-b220-antibody-445	Each lot of this antibody is quality control tested by immunofluorescent staining with flow cytometric analysis. For flow cytometric staining, the suggested use of this reagent is ≤1.0 µg per million cells in 100 µl volume. It is recommended that the reagent be titrated for optimal performance for each application.
Anti-mouse CD11c, Clone N418	Biolegend	117336	1:200	B265353	https://www.biolegend.com/en-us/products/brilliant-violet-785-anti-mouse-cd11c-antibody-7963	Each lot of this antibody is quality control tested by immunofluorescent staining with flow cytometric analysis. For flow cytometric staining using the µg size, the suggested use of this reagent is ≤0.25 µg per million cells in 100 µl volume. For flow cytometric staining using the µl size, the suggested use of this reagent is 5 µl per million cells in 100 µl staining volume or 5 µl per 100 µl of …
Anti-mouse CD45.2, Clone 104	eBioscience	47-0454-82	1:200	7292830	https://www.thermofisher.com/antibody/product/CD45-2-Antibody-clone-104-Monoclonal/47-0454-82	Staining of BALB/c splenocytes with Anti-Mouse CD3e FITC (Product # 11-0031-82) and 0.5 µg of Mouse IgG2a kappa Isotype Control APC-eFluor® 780 (Product # 47-4724) (left) or 0.5 µg of Anti-Mouse CD45-2 APC-eFluor® 780 (right). Total viable cells were used for analysis.
Anti-mouse CD64, Clone X54-5/7.1	Biolegend	139306	1:100	B277148	https://www.biolegend.com/en-gb/products/apc-anti-mouse-cd64-fcgammari-antibody-7874	Each lot of this antibody is quality control tested by immunofluorescent staining with flow cytometric analysis. For flow cytometric staining, the suggested use of this reagent is ≤1.0 µg per million cells in 100 µl volume. It is recommended that the reagent be titrated for optimal performance for each application.
Anti-mouse MHC II, I-A/I-E Clone M5/114.15.2	Biolegend	107622	1:200	B264454	https://www.biolegend.com/en-gb/products/alexa-fluor-700-anti-mouse-i-a-i-e-antibody-3413	Each lot of this antibody is quality control tested by immunofluorescent staining with flow cytometric analysis. The suggested use of this reagent is ≤0.25 µg per million cells in 100 µl volume. It is highly recommended that the reagent be titrated for optimal performance for each application.
Anti-mouse Ly6G, Clone 1A8	BD Biosciences	551460	1:400	1960	http://www.bdbiosciences.com/ds/pm/tds/551460.pdf	Flow cytometric analysis of expression of Ly-6G on bone-marrow leukocytes. BALB/c bone-marrow cell suspensions were stained with either FITC Rat Anti-Mouse Ly-6G (Cat. No. 551460/561105, dashed line histograms) or FITC Rat IgG2a, κ Isotype Control (Cat. No. 553929, shaded histograms), in the presence of Purified Rat Anti-Mouse CD16/CD32 (Mouse BD Fc Block™), (Cat. No. 553141/553142). Non-viable l…
Anti-mouse Ly6C, Clone HK1.4	Biolegend	128018	1:400	B247616	https://www.biolegend.com/en-us/search-results/apc-anti-mouse-ly-6c-antibody-6047	Each lot of this antibody is quality control tested by immunofluorescent staining with flow cytometric analysis. For flow cytometric staining, the suggested use of this reagent is ≤ 0.25 µg per 106 cells in 100 µl volume. It is recommended that the reagent be titrated for optimal performance for each application.
Anti-mouse Thy1.2, Clone 53-1.2	Biolegend	140304	1:400	14477	https://www.biolegend.com/en-gb/products/fitc-anti-mouse-cd90-2-thy-1-2-antibody-6761	Each lot of this antibody is quality control tested by immunofluorescent staining with flow cytometric analysis. For flow cytometric staining, the suggested use of this reagent is ≤0.25 µg per million cells in 100 µl volume. It is recommended that the reagent be titrated for optimal performance for each application.
Anti-mouse CD103, Clone 2E7	Biolegend	121406	1:100	B282445	https://www.biolegend.com/en-us/products/pe-anti-mouse-cd103-antibody-3574	Each lot of this antibody is quality control tested by immunofluorescent staining with flow cytometric analysis. For flow cytometric staining, the suggested use of this reagent is ≤0.25 µg per million cells in 100 µl volume. It is recommended that the reagent be titrated for optimal performance for each application.
Anti-mouse CD19, Clone ID3	BD Biosciences	553785	1:400	6320628	http://www.bdbiosciences.com/ds/pm/tds/553785.pdf	Two-color analysis of the expression of CD19 on mouse spleen B cells. BABL/c splenocytes were stained with PE-conjugated anti-mouse CD3e mAb 145-2C11 (Cat. No. 553063) in the absence (left panel) or presence (right panel) of FITC-conjugated mAb 1D3. Flow cytometry was performed on a BD FACScan™ flow cytometry system.
Anti-mouse CD11b, Clone M1/70	Biolegend	101242	1:400	B254686	https://www.biolegend.com/en-us/products/brilliant-violet-711-anti-mouse-human-cd11b-antibody-7927	Each lot of this antibody is quality control tested by immunofluorescent staining with flow cytometric analysis. For immunofluorescent staining using the µg size, the suggested use of this reagent is ≤0.4 µg per million cells in 100 µl volume. For immunofluorescent staining using the µl size, the suggested use of this reagent is 5 µl per million cells in 100 µl staining volume or 5 µl per 100 µl …
Anti-mouse CD69, Clone H1.2F3	eBioscience	13-0691-82	1:100	3297541	https://www.thermofisher.com/antibody/product/CD69-Antibody-clone-H1-2F3-Monoclonal/13-0691-82	Staining of ConA-stimulated BALB/c splenocytes with 0.25 µg of Armenian Hamster IgG Isotype Control Biotin (Product # 13-4888-81) (open histogram) or 0.25 µg of Anti-Mouse CD69 Biotin (filled histogram) followed by Streptavidin PE (Product # 12-4317-87). Total viable cells were used for analysis.
Anti-mouse TNF, Clone MP6-XT22	Biolegend	506328	1:200	B245201	https://www.biolegend.com/en-gb/products/brilliant-violet-421-anti-mouse-tnf-alpha-antibody-7336	Each lot of this antibody is quality control tested by intracellular immunofluorescent staining with flow cytometric analysis. For flow cytometric staining using the µg size, the suggested use of this reagent is ≤0.25 µg per million cells in 100 µl volume. For flow cytometric staining using the µl size, the suggested use of this reagent is 5 µl per million cells in 100 µl staining volume or 5 µl …
Anti-mouse PD-1, Clone 29F.1A12	Biolegend	135214	1:100	B277058	https://www.biolegend.com/en-gb/products/fitc-anti-mouse-cd279-pd-1-antibody-7004	Each lot of this antibody is quality control tested by immunofluorescent staining with flow cytometric analysis. For flow cytometric staining, the suggested use of this reagent is ≤1.0 µg per million cells in 100 µl volume. It is recommended that the reagent be titrated for optimal performance for each application.
Anti-mouse IFN-γ, Clone XMG1.2	Biolegend	505808	1:200	B278613	https://www.biolegend.com/en-gb/products/pe-anti-mouse-ifn-gamma-antibody-997	Each lot of this antibody is quality control tested by intracellular immunofluorescent staining with flow cytometric analysis. For flow cytometric staining, the suggested use of this reagent is ≤0.25 µg per million cells in 100 µl volume. It is recommended that the reagent be titrated for optimal performance for each application.
Viability Fixable Yellow	Invitrogen	L34968	1:400	2009710	https://assets.thermofisher.com/TFS-Assets/BID/certificate/Certificates-of-Analysis/L34968%20Lot%202009710%20CofA.pdf	This kit has been optimized and validated for use with a violet laser flow cytometer.
Anti-mouse CD27, Clone LG 3A10	BD Biosciences	560691	1:100	8135899	https://www.bdbiosciences.com/us/applications/research/b-cell-research/surface-markers/mouse/apc-hamster-anti-mouse-cd27-lg3a10/p/560691	Flow cytometric analysis of CD27 on mouse splenocytes. Left Panel: Splenocytes from C57BL/6 mice were stained either with a APC Hamster IgG1, κ isotype control (shaded) or with the APC Hamster Anti-Mouse CD27 antibody (unshaded). Histograms were derived from gated events based on light scattering characteristics for lymphocytes. Middle and Right Panels: Splenocytes from C57BL/6 mice were stained …
Anti-mouse/human Ki67, Clone B56	BD Biosciences	561126	1:100	8297779	https://www.bdbiosciences.com/en-us/products/reagents/flow-cytometry-reagents/research-reagents/single-color-antibodies-ruo/alexa-fluor-647-mouse-anti-ki-67.561126	Flow cytometric analysis of Ki-67 expression by proliferating Jurkat and noncycling human peripheral blood mononuclear cells (PBMC). Jurkat and PBMC were fixed and permeabilized with 70% ice cold ethanol, washed, and stained with Alexa Fluor 647 Mouse Anti-Ki-67 antibody (Cat. No. 561126) according to the BD Biosciences support protocol, Flow Cytometry Staining Protocol for Detection of Ki-67. Th…
Anti-mouse KLRG1, Clone 2F1/KLRG1	Biolegend	138411	1:100	B246929	https://www.biolegend.com/en-us/products/brilliant-violet-510-anti-mouse-human-klrg1-mafa-antibody-9943	Each lot of this antibody is quality control tested by immunofluorescent staining with flow cytometric analysis. For flow cytometric staining, the suggested use of this reagent is ≤0.25 µg per million cells in 100 µl volume. It is recommended that the reagent be titrated for optimal performance for each application.
Anti-mouse EOMES, Clone Dan11mag	Invitrogen	25-4875-82	1:200	4332806	https://www.thermofisher.com/antibody/product/EOMES-Antibody-clone-Dan11mag-Monoclonal/12-4875-82	Surface staining of C57BL/6 splenocytes with Anti-Mouse NK1-1 eFluor® 450 (Product # 48-5941-82) followed by intracellular staining with 0.25 µg of Rat IgG2a K Isotype Control PE (Product # 12-4321-80) (left) or 0.25 µg of Anti-Mouse EOMES PE (right) using the Foxp3/Transcription Factor Staining Buffer Set (Product # 00-5523-00) and protocol. Total viable cells were used for analysis.
Anti-mouse CD107a, Clone 1D4B	BD Pharmigen	558661	1:400	3242645	https://www.bdbiosciences.com/us/applications/research/intracellular-flow/intracellular-antibodies-and-isotype-controls/anti-mouse-antibodies/pe-rat-anti-mouse-cd107a-1d4b/p/558661	Flow cytometric analysis of PE-conjugated anti-mouse CD107a on mouse splenocytes. Murine splenocytes were permeabilized with BD Cytofix/Cytoperm™ fixation/permeabilization buffer (Cat. No.554722) and then stained with either PE anti-CD107a (clone 1D4B, Cat. No. 558661, solid line) or a PE rat IgG2a isotype control (catalog number 553930, dashed line). Intracellular staining was analysed by flow c…
Anti-human CD3, Clone UCHT1	BioLegend	300430	1:100	B295216	https://www.biolegend.com/en-us/products/percp-cyanine5-5-anti-human-cd3-antibody-4214	Each lot of this antibody is quality control tested by immunofluorescent staining with flow cytometric analysis. For flow cytometric staining, the suggested use of this reagent is 5 µl per million cells in 100 µl staining volume or 5 µl per 100 µl of whole blood.
Anti-human CD8, Clone SK1	BD Biosciences	612754	1:400	9164571	https://www.bdbiosciences.com/us/reagents/research/clinical-research---ruo-gmp/single-color-antibodies/percp-mouse-anti-human-cd8-sk1/p/347314	Flow cytometric analysis was performed on whole blood stained with the indicated conjugated antibody. Laser excitation was at 405 nm, 488 nm, or 635 nm. Representative data analyzed with a BD FACS™ brand flowcytometer is shown in the following plots.
Anti-human CD4, Clone SK3	BD Biosciences	612887	1:200	237299	https://www.bdbiosciences.com/us/reagents/research/antibodies-buffers/immunology-reagents/anti-human-antibodies/cell-surface-antigens/pe-mouse-anti-human-cd4-sk3/p/565999	Flow cytometric analysis of CD4 expression on human peripheral blood lymphocytes. Human whole blood was stained with either PE Mouse IgG1, κ Isotype Control (Cat. No. 554680; dashed line histogram) or PE Mouse Anti-Human CD4 antibody (Cat. No. 565999; solid line histogram). The erythrocytes were lysed with BD FACS™ Lysing Solution (Cat. No. 349202). The fluorescence histogram showing CD4 expressi…
Anti-human CD161, Clone HP-3G10	BioLegend	339928	1:100	B289164	https://www.biolegend.com/en-us/products/apc-cyanine7-anti-human-cd161-antibody-9972?GroupID=GROUP28	Each lot of this antibody is quality control tested by immunofluorescent staining with flow cytometric analysis. For flow cytometric staining, the suggested use of this reagent is 5 µl per million cells in 100 µl staining volume or 5 µl per 100 µl of whole blood.
Anti-human TCR Vα7.2, Clone 3C10	BioLegend	351732	1:100	B306627	https://www.biolegend.com/en-us/products/brilliant-violet-785-anti-human-tcr-valpha7-2-antibody-12134?GroupID=GROUP28	Each lot of this antibody is quality control tested by immunofluorescent staining with flow cytometric analysis. For flow cytometric staining, the suggested use of this reagent is 5 µl per million cells in 100 µl staining volume or 5 µl per 100 µl of whole blood.
Anti-human TIGIT, Clone A15153G	BioLegend	372722	1:100	B237354	https://www.biolegend.com/en-us/products/brilliant-violet-421-anti-human-tigit-vstm3-antibody-13935?GroupID=GROUP28	Each lot of this antibody is quality control tested by immunofluorescent staining with flow cytometric analysis. For flow cytometric staining, the suggested use of this reagent is 5 µl per million cells in 100 µl staining volume or 5 µl per 100 µl of whole blood.
Anti-human CD96, Clone NK92.39	BioLegend	338417	1:100	B245661	https://www.biolegend.com/en-us/products/brilliant-violet-421-anti-human-cd96-tactile-antibody-13436	Each lot of this antibody is quality control tested by immunofluorescent staining with flow cytometric analysis. For flow cytometric staining, the suggested use of this reagent is 5 µl per million cells in 100 µl staining volume or 5 µl per 100 µl of whole blood.
Anti-human CD335, Clone 9E2	BioLegend	331927	1:100	B270439	https://www.biolegend.com/en-us/products/purified-anti-human-cd335-nkp46-antibody-4574	Each lot of this antibody is quality control tested by immunofluorescent staining with flow cytometric analysis. For flow cytometric staining, the suggested use of this reagent is ≤0.125 µg per million cells in 100 µl volume. It is recommended that the reagent be titrated for optimal performance for each application.
Anti-human CD16, Clone 3G8	BioLegend	302046	1:200	B243830	https://www.biolegend.com/en-us/products/fitc-anti-human-cd16-antibody-567	Each lot of this antibody is quality control tested by immunofluorescent staining with flow cytometric analysis. For flow cytometric staining, the suggested use of this reagent is 5 µl per million cells in 100 µl staining volume or 5 µl per 100 µl of whole blood.
Anti-human CD69, Clone FN50	BioLegend	310912	1:200	B259693	https://www.biolegend.com/en-us/products/apc-anti-human-cd69-antibody-1674	Each lot of this antibody is quality control tested by immunofluorescent staining with flow cytometric analysis. For flow cytometric staining, the suggested use of this reagent is 5 µl per million cells in 100 µl staining volume or 5 µl per 100 µl of whole blood.
Anti-human CD56, Clone NCAM16.2	BD Biosciences	657886	1:100	8219679	https://www.bdbiosciences.com/us/reagents/research/antibodies-buffers/immunology-reagents/anti-human-antibodies/cell-surface-antigens/bv510-mouse-anti-human-cd56-ncam162/p/563041	Two-color flow cytometric analysis of CD56 expression on human peripheral blood lymphocytes. Human whole blood was stained with APC Mouse Anti-Human CD16 antibody (Cat. No. 561248) and either BD Horizon™ BV510 Mouse IgG2b, κ Isotype Control (Cat. No. 563025; Left Panel) or BD Horizon™ BV510 Mouse Anti-Human CD56 antibody (Cat. No. 563041; Right Panel). The erythrocytes were lysed with BD Pharm Ly…
Anti-human CD19, Clone 4G7	BD Biosciences	347543	1:100	62257	https://www.bdbiosciences.com/us/applications/research/clinical-research/oncology-research/blood-cell-disorders/surface-markers/human/fitc-mouse-anti-human-cd19-leutrade-12-4g7/p/347543	Flow cytometric analysis was performed on PBMCs with scatter gates set on the lymphocyte fraction. Laser excitation was at 488 nm. Representative data analysed with a BD FACS™ brand flow cytometer is shown in the following figure.
Anti-human CD107a, Clone eBioH4A3	eBioscience	11-1079-42	1:200	1975230	https://www.thermofisher.com/antibody/product/CD107a-LAMP-1-Antibody-clone-eBioH4A3-Monoclonal/11-1079-42	Intracellular staining of the Jurkat cell line with 0.5 µg of Mouse IgG1 K Isotype Control FITC (Product # 11-4714-42) (open histogram) or 0.5 µg of Anti-Human CD107a (LAMP-1) FITC (filled histogram). Total cells were used for analysis.
Anti-human TCRαβ, Clone IP26	BD Biosciences	564728	1:100	8354998	https://www.bdbiosciences.com/us/reagents/research/antibodies-buffers/immunology-reagents/anti-human-antibodies/cell-surface-antigens/pe-mouse-anti-human-tcr-ip26-also-known-as-ip26a/p/564728	Two-color Flow Cytometric Analysis TCRαβ Expression on Human Peripheral Blood Lymphocytes Left Panel - Whole blood was treated with BD Pharm Lyse™ Lysing Buffer (Cat. No. 555899) to lyse erythrocytes. The cells were washed and then stained with FITC Mouse Anti-Human CD19 antibody (Cat. No. 340409) and either PE Mouse IgG1, κ Isotype Control (Cat No. 554680, Left Plot) or PE Mouse Anti-Human TCRαβ…
Anti-human IFN-γ, Clone 4S.B3	BD Biosciences	557844	1:200	156463	https://www.bdbiosciences.com/us/applications/research/t-cell-immunology/th-1-cells/intracellular-markers/cytokines-and-chemokines/human/pe-cy7-mouse-anti-human-ifn--4sb3/p/557844	Expression of IFN-γ by stimulated human peripheral blood lymphocytes. Human PBMC were stimulated for 6 hours with PMA (50 ng/ml final concentration; Sigma) and calcium ionophore A23187 (500 ng/ml final concentration; Sigma) in the presence of GolgiStop™ (2 μM final concentration; Cat. No.554724). Stimulated cells were stained with PE Mouse anti-Human CD8 (Cat. No. 555367) and either PE-Cy™7 Mouse…
Anti-human TNFα, Clone Mab11	eBioscience	17-7349-82	1:200	4314341	https://www.thermofisher.com/antibody/product/TNF-alpha-Antibody-clone-MAb11-Monoclonal/17-7349-82	Normal human peripheral blood cells were unstimulated (left) or stimulated for 5 hours with Cell Stimulation Cocktail (plus protein transport inhibitors) (Product # 00-4975-03) (right). Cells were intracellularly stained with Anti-Human CD4 PerCP-eFluor® 710 (Product # 46-0047-42) and Anti-Human TNF alpha APC using the Intracellular Fixation & Permeabilization Buffer Set (Product # 88-8824-00) an…
Anti-human CD314, Clone 1D11	eBioscience	25-5878-41	1:100	4304097	https://www.fishersci.co.uk/shop/products/cd314-nkg2d-mouse-anti-human-apc-clone-1d11-ebioscience/15598146	Applications Reported: The 1D11 antibody has been reported for use in flow cytometric analysis. Applications Tested: This 1D11 antibody has been tested by flow cytometric analysis of normal human peripheral blood cells.

## Sheet: Reagents
Reagents and Resources
Chemicals, Peptides, and Recombinant Proteins	Source	Reference/Catalog number
5-(2-oxoepropylideneamino)-6-D-ribitylaminouracil (5-OP-RU)	Prof David Fairlie, Universtiy of Queensland	J. Y. Mak et al., Nat Comms, 2017
JYM72	Prof David Fairlie, Universtiy of Queensland	J. Y. Mak et al., Nat Comms, 2017
anti-IFN-γ (H22)	BioXcell	BE0312
anti-NK1.1( PK136)	BioXcell	BE0036
anti-CD8 (YTS)	BioXcell	BE0117
Recombinant human IL-2	Peprotech	200-02
Recombinant human IL-12	Peprotech	200-12
Recombinant human IL-18	Peprotech	200-18BP
Anti-asialo GM-1	Wako Chemicals	986-10001
Anti-CD16 (3G8)	Biolegend	302014
Collagenase type IV	Worthington	LS005273
DNase	Sigma-Aldrich	10104159001
Golgi stop	BD Bioscience	51-2092KZ
Golgi plug	BD Bioscience	51-2301KZ
Anti-PE microbeads	Miltenyi Biotec	130-048-801
PMA	Abcam	Ab120297
Ionomycin	Abcam	Ab120116
Ficoll-paque Plus	GE Healthcare	GE17-1440-02
Commercial Assays	Source	Reference/Catalog number
RNeasy mini kit	Qiagen	74104
QuantSeq 3' mRNA-seq Library Prep Kit	Lexogen	15.24
Mouse Pan Cancer Immune Profiling Nanostring	Nanostring	XT-CSO-MIP1-12
Human NK cell isolation kit	Miltenyi Biotec	130-092-657
Experimental Models: Cell Lines	Source	Reference/Catalog number
B16F10	ATCC	N/A
B16F10Cherry	Modified in house	N/A
B16F10CherryMr1	Modified in house	N/A
E0771	Prof Robin Anderson, Olivia Newton-John Cancer Centre	N/A
K562	ATCC	N/A
Experimental Models: Organisms/Strains	Source	Reference/Catalog number
C57BL/6	PMCC Breeding	N/A
NKp46creMcl-1loxp	PMCC Breeding	N/A
B6-MAITcast MR1 WT	PMCC Breeding, Prof. Olivier Lantz	N/A
B6-MAITcast MR1-/-	PMCC Breeding, Prof. Olivier Lantz	N/A
Software and Algorithms	Source	Reference/Catalog number
Enrichr	Ma’ayan Lab, Icahn School of Medicine at Mount Sinai	http://amp.pharm.mssm.edu/Enrichr
Graphpad Prism 7 and 8	Graphpad	https://www.graphpad.com/scientific-software/prism/
FlowJo version 10.2	FlowJo LLC	https://www.flowjo.com/
nSolver 4.0	nanoString	https://www.nanostring.com/products/analysis-software/nsolver
GSEA v3.0	GSEA	http://www.broad.mit.edu/gsea/
CASAVA v1.8.2	Gensoft	https://www.bioz.com/search?q=casava%20v1%252E8%252E2&other=true&exact_search=true&rating_sort=true&dtx=1
RNA-SeQC v1.1.7	Cancer Genome Analysis	https://software.broadinstitute.org/cancer/cga/rnaseqc_download
Cutadapt v1.6	Cutadapt	https://cutadapt.readthedocs.io/en/stable/
Subread software package v1.6.4	Subread	http://subread.sourceforge.net/
Ensembl Release v96,	Ensembl	https://m.ensembl.org/info/website/archives/assembly.html
Limma R and Voom v3.13	Bioconductor	https://bioconductor.org/packages/release/bioc/html/limma.html
pheatmap R package v1.0.12	Cran	https://cran.r-project.org/web/packages/pheatmap/index.html
