# Supplementary material for: MAIT cells regulate NK cell-mediated tumor immunity
Source: Nat Commun. 2021 Aug 6;12:4746. doi: 10.1038/s41467-021-25009-4 (PMC8346465; doi:10.1038/s41467-021-25009-4)
Supplement: Supplementary file 6 — Source Data [file 41467_2021_25009_MOESM6_ESM.xlsx]

## Sheet: Fig 1. 
Figure 1A			Figure 1B (left)								Figure 1D				Figure 1E (left)						Figure 1F
Lung tumour metastases			Subcutaneous tumor measurements								Absolute counts of immune cells in indicated mice				Absolute counts of NK cells in indicated mice						Lung tumor metastases
B6-MAITcastMR1 WT	B6-MAITcastMR1-/-			Day 0	Day 7	Day 8	Day 9	Day 12	Day 14			C57BL/6	B6-MAITcastMR1 WT		B6-MAITcastMR1 WT	B6-MAITcastMR1-/-					B6-MAITcastMR1 WT	B6-MAITcastMR1-/-	B6-MAITcastMR1 WT + aASGM1	B6-MAITcastMR1-/- + aASGM1
104	85		B6-MAITcastMR1 WT	0	3.4	11.7	33.58	36	30.5		MAIT cells	411.889	1535.44		30488.9	85239.4					261	183	591	580
57	37			0	6	19.35	27.36	22.05	32.4			1386.22	2086		44643.9	77215.1					316	159	452	602
197	53			0	13.3	19.44	41.58	40.12	66.5			1084.48	3916.06		10033.1	18862.2					255	194	468	542
61	46			0	5.52	14	36.48	34.45	58.74			644.262	1762.4		27657.5	43510.5					300	187	632	629
47	42			0	12.54	22.08	57.4	76.54	100			1168.62	1023.91		7699.51	148616					225	218	523	581
229	103			0	3.78	19.6	12.6	23.8	58.52			960.417	1761.5		61080.4	204420					243	97	611
206	7			0	3.96	4	5.4	27.44	37.504			1173.83	1436.23		74473.4	179754					210	215
89	63			0	2.56	5	11.9	71.4	145.04				2561.75		10033.1	18862.2					286	228
282	96			0	0	1	13.32	58.8	100.62				5883.59		27657.5	43510.5						190
58	8			0	0	0	11.56	55.2	117.76				3143.29		7699.51	72859.4
45	20											B6-MAITcastMR1 WT	B6-MAITcastMR1-/-		88532	75374
57	106			Day 0	Day 7	Day 8	Day 9	Day 12	Day 14		γδ T cells	9760.47	13674.5		55275.8	102196
114	15		B6-MAITcastMR1-/-	0	6	27	32.24	34.2	47.45			11390.4	18440.1		44877.7	151992
157	55			0	6	17.02	24.2	44.16	50.74			21019.5	2959.28		31581.9	93340.1
239	196			0	0	0	29.61	40.32	49.725			2649.27	4563.65		65883.1	98331
318	144			0	2.1	6	14.4	16	9			7028.42	3839.52		32599.8	95960.4
294	33			0	0	1	0	0	0			4158.71			109163	119624
169	51			0	0	0	0	9	9			B6-MAITcastMR1 WT	B6-MAITcastMR1-/-		124001	148208
270	145										NKT cells	1318.13	1863.6		59400.4	94052.7
227	200		Figure 1B (right)									1973.52	3458.59			140280
315	266		(Day of euthanasia)									3674.14	360.601
193	4		B6-MAITcastMR1 WT	B6-MAITcastMR1-/-								466.587	563.482
142			14	16								1372.82	1104.52		Figure 1E (right)
219			14	17								612.412			Absolute counts of NK cell subsets in indicated mice
242			14	19								B6-MAITcastMR1 WT	B6-MAITcastMR1-/-			CD11b- CD27-	CD11b-CD27+	CD11b+ CD27+	CD11b+ CD27-
154			14	19							CD11b+Ly6C+ myeloid cells	14907.5	80481.9		B6-MAITcastMR1 WT	7172.8	5069.5	633.687	16979.2
			16	19								22866	34293.1			6066.72	5680.31	515.221	31866.4
			17	21								31819.8	29158.3			1901.66	3259.98	4385.45	23052.7
			19	22								14698.9	18202.3			5100.17	12291.1	15522.2	76249.1
			19	26								53144.7	44583.5			7610.04	19237.6	21169	75984.5
			19	30								31936.2	31561.4			2890.53	6985.45	6792.75	42731.7
			19	n = 3 survived end of expt.								119434	141583
			19									134029	152595		B6-MAITcastMR1-/-	16186.2	4789.96	1039.09	62185.1
			19									110415	177558			10182.1	5719.97	1464.42	58384.1
			19									147743	185937			3283.32	5909.97	11863.7	74903.4
			19									179941	157102			4152.23	9342.51	25160.5	80968.4
			19									B6-MAITcastMR1 WT	B6-MAITcastMR1-/-			1780.73	2950.93	16688	126788
			21								Conventional T cells	91594.6	179592			3622.3	8896.88	11121.1	70412.4
			22									128474	283896			4288.97	6628.41	19235.4	110127
												260949	38310
												29426.6	81247.4
												87558.5	134165
												53887.5	139007
												146079	129757
												121873	151039
												103144	187935
												151645	174351
												86581.5
												B6-MAITcastMR1 WT	B6-MAITcastMR1-/-
											CD4+ T cells	31654.9	61901.1
												39639.1	57999.1
												56703.2	25438.6
												15534.6	52772.9
												75843.6	109868
												31384.3	82383
												86799.6	77053.3
												75555.7	89421.6
												64251.1	108226
												87866.3	105852
												51024.1
												B6-MAITcastMR1 WT	B6-MAITcastMR1-/-
											CD8+ T cells	32866	72269.4
												34871.1	63371.2
												65029.6	19772.5
												14625.4	45410.5
												65978.2	93254.5
												47132.2	48389.7
												51287.1	46785.3
												39979.9	51414.3
												33004.9	64670.1
												50510.7	51121.5
												29283.7

## Sheet: Fig 2. 
Figure 2C			Figure 2D			Figure 2E			Figure 2F					Figure 2G			Figure 2H
Lung tumor metastases			Lung tumor metastases			Lung tumor metastases			Lung tumor metastases					Lung tumor metastases			Lung tumor metastases
Non-pulsed	5-OP-RU		Non-pulsed	5-OP-RU		Non-pulsed	5-OP-RU		Non-targeting sgRNA non-pulsed	Non-targeting sgRNA 5OPRU	MR1 sgRNA non-pulsed	MR1 sgRNA 5-OP-RU		Non-pulsed	5-OP-RU		Non-pulsed + aASGM1	5-OP-RU + aASGM1
53	116		229	64		103	50		153	168	199	143		66	82		551	564
221	36		206	34		7	155		190	123	141	80		61	64		462	501
69	78		89	69		63	18		236	129	209	260		21	94		534	584
112	64		282	18		96	84		239	60	147	131		25	72		603	588
168	126		58	3		8	0		168	21	172	178		79	101		578	532
113	153		45	42		20	8		137	50	80			34	84		599	278
175	141		57	3		33	1		67	88	190			135	75		341	351
43	147		114	270		51	60		225	99	175			94	64		329	348
120	2		227	200		145	236		180	116	184			178	115		390	325
167	3		315	26		200	205			61	89				51		335	306
121	4		193	1		266	3			9					106		402	310
111	103		142	12		4									95		337	444
295	5		219	69											71		311
58	50		242	21
69	126		154	127
243	180
123	115
200	38
281	3
154	68
54	36
51	38
29	4
49	30
33	49
103	62
29

## Sheet: Fig 3. 
Figure 3B (Left)			Figure 3C							Figure 3D			Figure 3E			Figure 3F			Figure 3H
%MR1-5-OP-RU tetramer + cells			MFI of NK receptors on MAIT cells							Lung tumor metastases			Lung tumor metastases			Lung tumor metastases			Lung tumor metastases
PBS	5-OP-RU		CD69		DNAM-1		CD96			PBS	5-OPRU		PBS	5-OPRU		PBS	5-OPRU		PBS	5-OPRU
0.89	12		PBS	5-OP-RU	PBS	5-OP-RU	PBS	5-OP-RU		132	20		53	22		24	4		55	26
0.98	8.28		12.9	253	1182	1579	547	403		78	15		0	14		22	2		60	27
1.03	10.1		37.9	256	1229	1999	595	404		44	10		5	25		36	7		70	10
0.93	17.4		10	320	1266	1960	553	381		58	33		16	27		17	5		71	4
1.77	12.6		119	244	1814	1909	598	510		106	20		3	60		15	5		83	29
2.41	7.75		73.3	272	1151	1914	591	507		65	7		71	91		26	0		64	18
2.83	16.9		46.2	223	1584	1986	615	575		79	20		38	55		34	3			33
2.26	19		124	263	1565	1901	567	549		88	13		97	60		7	11
2.12	13									60	43		111			16	2
3.58	12.7									131	28		98			12	0
1.77	7.57									57	28		95			11	1
2.53	12.8									93	88					15	1
1.87	16.9									172	20					10	1
2.23	15.5									150	46						0
2.52	20.8									70	30
2.87	26.5									43	29
										75	69
Figure 3B (Right)										128	122
Absolute count of MAIT cells										94	29
PBS	5-OP-RU										69
14100.1	91097.5										20
10039.4	89562										74
4268.09	88704.4										22
13963.8	257704										9
11110.5	121026
6543.28	26032.1
6873.35	102084
3640.62	136302
10913	60033.9
3874.79	66071
10829.6	38325.2
18046.8	137588
1535.44	165409
2086	54167.7
3916.06	110666
	82520.4

## Sheet: Fig 4. 
Figure 4A			Figure 4A raw counts
Differentially expressed genes with 5-OP-RU treatment compared to PBS compared with the mouse gene atlas			Probe Name	Accession #	Class Name	Analyte Type	% Samples above Threshold	PBS	PBS	5-OP-RU	5-OP-RU	5-OP-RU	5-OP-RU	Fold change
macrophage_peri_LPS_thio_7hrs	22.8633		C3ar1	NM_009779.2	Endogenous	mRNA	87.5	36.06	21.98	149.63	210.05	371.54	233.99	8.31504
macrophage_bone_marrow_6hr_LPS	17.3686		Serpinb2	NM_001174170.1	Endogenous	mRNA	75	54.41	20	190.51	274.99	451.62	223.51	7.66449
T-cells_foxP3+	11.4547		Rorc	NM_011281.2	Endogenous	mRNA	87.5	384.68	238.67	1622.81	1217.66	3526.38	952.24	5.87077
NK_cells	11.5058		Cxcr6	NM_030712.4	Endogenous	mRNA	87.5	79.72	60.29	411.87	327.75	695.46	185.09	5.78591
lymph_nodes	9.17198		C1qb	NM_009777.2	Endogenous	mRNA	75	114.52	57.15	215.19	340.94	888.81	378.34	5.31042
macrophage_bone_marrow_2hr_LPS	7.47886		Tnfsf11	NM_011613.3	Endogenous	mRNA	75	25.94	20	115.69	75.09	148.62	65.19	4.40346
mast_cells	7.02		Ccl17	NM_011332.2	Endogenous	mRNA	87.5	67.7	74.11	192.82	223.24	362.88	359.71	4.0147
macrophage_peri_LPS_thio_1hrs	6.0348		Cxcr3	NM_009910.2	Endogenous	mRNA	87.5	39.86	42.71	202.08	158.3	182.52	108.26	3.94308
macrophage_bone_marrow_24h_LPS	5.90658		C1qa	NM_007572.2	Endogenous	mRNA	87.5	104.39	47.1	134.98	190.77	556.95	274.73	3.82015
follicular_B-cells	4.17914		Chil3	NM_009892.2	Endogenous	mRNA	87.5	20696	21380	36637.4	84314.9	103838	93842.7	3.78639
			Ccl9	NM_011338.2	Endogenous	mRNA	87.5	844.64	538.25	1181.63	1931.01	3759.4	3480.7	3.74315
			Tnfsf14	NM_019418.2	Endogenous	mRNA	75	46.19	20	70.96	155.25	110.38	157.16	3.72979
			Il1rl1	NM_001025602.2	Endogenous	mRNA	87.5	36.06	30.15	123.41	92.34	130.58	135.04	3.63518
			Prg2	NM_008920.4	Endogenous	mRNA	75	31	20	82.53	88.28	126.25	68.68	3.58569
			Cxcl16	NM_023158.6	Endogenous	mRNA	87.5	137.29	137.55	295.41	371.39	705.56	492.42	3.39248
			Icos	NM_017480.1	Endogenous	mRNA	87.5	98.07	97.35	379.48	261.8	421.32	196.74	3.22214
			Trem2	NM_031254.2	Endogenous	mRNA	87.5	79.09	82.28	172	262.81	385.97	199.06	3.15994
			Slc7a11	NM_011990.2	Endogenous	mRNA	87.5	28.47	35.17	30.85	95.38	116.15	112.92	2.79148
			Ctla4	NM_009843.3	Endogenous	mRNA	87.5	196.77	148.22	547.62	387.62	602.4	386.49	2.78868
			Fcgr2b	NM_001077189.1	Endogenous	mRNA	87.5	944.61	759.96	1440.78	1883.31	3007.66	3086.06	2.76252
			Amica1	NM_001005421.4	Endogenous	mRNA	87.5	175.26	121.84	248.36	519.54	341.96	529.67	2.75922
			Apoe	NM_009696.3	Endogenous	mRNA	87.5	2266.94	1654.33	2859.2	4161.35	11016.3	3507.47	2.74711
			Ikzf2	NM_011770.4	Endogenous	mRNA	87.5	59.47	38.94	147.32	118.72	137.79	114.08	2.63139
			Gpr44	XM_006526695.1	Endogenous	mRNA	87.5	24.04	28.89	38.56	73.06	90.18	75.67	2.6211
			Slamf7	NM_144539.5	Endogenous	mRNA	87.5	114.52	103	255.3	246.58	368.65	265.42	2.61114
			Msr1	NM_001113326.1	Endogenous	mRNA	87.5	58.84	40.2	77.9	142.06	193.34	101.28	2.59784
			Lta	NM_010735.1	Endogenous	mRNA	87.5	20.88	23.87	83.3	45.66	71.42	26.77	2.53799
			Arg2	NM_009705.2	Endogenous	mRNA	87.5	75.92	74.74	47.82	252.66	145.73	302.67	2.48533
			Il1rn	NM_031167.5	Endogenous	mRNA	87.5	606.12	418.92	718.85	1297.82	1882.95	1135.01	2.45582
			Ccl3	NM_011337.1	Endogenous	mRNA	87.5	687.74	805.18	1124.55	2213.1	1672.29	2136.15	2.39333
			Fcgr3	NM_010188.5	Endogenous	mRNA	87.5	379.62	217.94	314.69	659.57	891.69	982.51	2.38341
			Ccr5	NM_009917.5	Endogenous	mRNA	87.5	36.06	44.59	73.27	101.47	132.74	72.18	2.35375
			Cd14	NM_009841.3	Endogenous	mRNA	87.5	538.42	442.16	492.86	1303.91	1388.76	1378.31	2.32711
			Clec4a2	NM_001170332.1	Endogenous	mRNA	87.5	138.56	99.86	152.72	316.59	325.37	310.82	2.31839
			Cfb	NM_008198.2	Endogenous	mRNA	87.5	165.13	106.14	175.08	301.37	411.22	363.2	2.30558
			Cd80	NM_009855.2	Endogenous	mRNA	87.5	91.11	84.79	116.47	231.36	191.18	271.24	2.30316
			Itgae	NM_008399.1	Endogenous	mRNA	87.5	79.72	64.06	170.46	120.75	216.43	142.02	2.25922
			Cxcr2	NM_009909.3	Endogenous	mRNA	87.5	409.35	256.25	202.08	1232.88	483.36	1060.51	2.2377
			Clec4n	NM_001190320.1	Endogenous	mRNA	87.5	592.2	515.64	613.95	1297.82	1719.18	1257.24	2.20618
			Nt5e	NM_011851.3	Endogenous	mRNA	87.5	88.58	45.85	132.66	99.44	160.88	189.75	2.16741
			Il1b	NM_008361.3	Endogenous	mRNA	87.5	2781.95	1840.23	1978.38	6961.97	4641.72	6374.68	2.1588
			Fn1	NM_010233.1	Endogenous	mRNA	87.5	1667.78	1278.11	1800.98	2778.3	4797.55	3261.85	2.14514
			Flt3	NM_010229.2	Endogenous	mRNA	87.5	36.06	33.29	64.79	71.03	74.31	86.14	2.13605
			Ccr1	NM_009912.4	Endogenous	mRNA	87.5	254.34	217.94	229.85	726.54	409.05	636.77	2.11973
			Il2ra	NM_008367.2	Endogenous	mRNA	87.5	53.78	46.48	154.26	92.34	88.02	88.47	2.10996
			Emr1	NM_010130.1	Endogenous	mRNA	87.5	606.12	439.65	731.96	1257.23	1110.29	1306.14	2.1064
			Il18r1	NM_001161842.1	Endogenous	mRNA	87.5	185.38	145.08	397.22	304.42	413.38	274.73	2.10275
			Egr2	NM_010118.2	Endogenous	mRNA	87.5	49.35	53.39	75.59	119.74	138.52	96.62	2.09495
			Klra17	NM_133203.4	Endogenous	mRNA	87.5	34.8	27.01	37.02	113.65	49.78	57.04	2.08292
			Clec7a	NM_020008.2	Endogenous	mRNA	87.5	2881.91	1993.48	2644.78	5445.99	6016.05	6104.61	2.0728
			Mmp9	NM_013599.2	Endogenous	mRNA	87.5	186.01	106.77	121.09	380.52	283.52	427.23	2.07043
			Il6	NM_031168.1	Endogenous	mRNA	87.5	263.2	368.05	650.2	676.82	729.37	514.54	2.03638
			Cd63	NM_001042580.1	Endogenous	mRNA	87.5	730.13	638.12	763.58	1271.44	2299.21	1215.33	2.02798
			Spp1	NM_009263.3	Endogenous	mRNA	87.5	753.54	726.04	509.06	981.23	3449.9	968.54	1.99676
			Oas3	NM_145226.2	Endogenous	mRNA	75	28.47	20	28.54	71.03	31.02	62.86	1.99556
			Klrg1	NM_016970.1	Endogenous	mRNA	87.5	39.23	89.19	212.88	112.63	81.52	100.11	1.97454
			Cxcl3	NM_203320.2	Endogenous	mRNA	87.5	39.86	30.78	35.48	73.06	85.13	82.65	1.95583
			Foxj1	NM_008240.3	Endogenous	mRNA	75	25.94	20	27.77	50.74	36.79	64.03	1.95178
			Cd200r1	NM_021325.3	Endogenous	mRNA	87.5	175.89	114.31	158.89	274.99	353.5	337.59	1.93827
			Il23a	NM_031252.1	Endogenous	mRNA	87.5	22.14	34.54	37.02	81.18	64.21	36.09	1.92749
			Osm	NM_001013365.2	Endogenous	mRNA	87.5	446.68	337.9	294.64	879.76	604.56	1232.8	1.91935
			Cd33	NM_001111058.1	Endogenous	mRNA	87.5	184.11	162.67	164.29	418.06	246.01	500.57	1.9161
			Cxcl2	NM_009140.2	Endogenous	mRNA	87.5	2445.36	2288.67	2364.8	5084.75	5189.29	5253.64	1.88977
			Itgam	NM_008401.2	Endogenous	mRNA	87.5	358.1	306.5	460.46	797.57	676.71	549.46	1.86894
			Il1r2	NM_010555.4	Endogenous	mRNA	87.5	268.89	259.39	170.46	769.16	308.05	722.91	1.86509
			Il1a	NM_010554.4	Endogenous	mRNA	87.5	202.46	206.01	270.73	335.87	590.86	300.34	1.83343
			Ccrl2	NM_017466.4	Endogenous	mRNA	87.5	779.48	676.43	793.66	1389.15	1712.69	1424.87	1.82716
			Klra4	NM_010649.3	Endogenous	mRNA	87.5	41.76	32.03	108.75	60.88	42.56	52.39	1.79279
			Ctss	NM_021281.2	Endogenous	mRNA	87.5	6220.63	5552.11	6818.26	10369.4	13606.3	11340.8	1.7895
			Csf3r	NM_001252651.1	Endogenous	mRNA	87.5	635.22	418.92	276.9	1529.18	675.98	1265.39	1.77749
			Klra7	NM_001110323.1	Endogenous	mRNA	87.5	79.09	64.69	180.48	115.68	98.12	105.93	1.7395
			Tlr6	NM_011604.3	Endogenous	mRNA	87.5	70.86	83.53	76.36	185.69	119.76	145.51	1.70775
			Cd3g	NM_009850.2	Endogenous	mRNA	87.5	422.64	233.64	793.66	363.27	735.14	348.07	1.7067
			Cxcl1	NM_008176.1	Endogenous	mRNA	87.5	489.07	427.71	612.41	704.21	1056.9	754.35	1.7059
			Tbx21	NM_019507.1	Endogenous	mRNA	87.5	24.68	64.69	111.07	78.13	49.78	65.19	1.70175
			Selplg	NM_009151.3	Endogenous	mRNA	87.5	1756.35	1486.63	2293.84	3164.9	2686.63	2877.69	1.69953
			Csf1r	NM_001037859.2	Endogenous	mRNA	87.5	937.02	769.38	963.35	1633.69	1684.55	1508.69	1.69664
			Ptgs2	NM_011198.3	Endogenous	mRNA	87.5	663.69	525.06	399.53	1285.65	860.67	1485.41	1.69559
			Ccl5	NM_013653.3	Endogenous	mRNA	87.5	1052.8	1064.57	2559.93	1545.41	1311.57	1728.71	1.68738
			Cfp	NM_008823.3	Endogenous	mRNA	87.5	258.77	182.77	239.1	331.81	427.81	485.44	1.68066
			Nfatc2	NM_001037177.1	Endogenous	mRNA	87.5	51.88	52.13	107.98	83.21	99.56	57.04	1.67191
			Oas2	NM_145227.3	Endogenous	mRNA	87.5	68.96	52.76	54.76	127.85	78.64	144.35	1.66612
			Il5ra	NM_008370.2	Endogenous	mRNA	75	28.47	20	38.56	34.5	46.89	40.74	1.65762
			Stat4	NM_011487.4	Endogenous	mRNA	87.5	103.13	92.95	188.97	119.74	139.96	200.23	1.65468
			Ccl2	NM_011333.3	Endogenous	mRNA	87.5	158.17	113.05	162.74	189.75	313.82	230.49	1.65327
			Il7r	NM_008372.3	Endogenous	mRNA	87.5	358.74	303.36	601.61	493.15	642.08	451.68	1.65271
			Ctsh	NM_007801.2	Endogenous	mRNA	87.5	1232.49	1004.91	1411.47	1819.39	2238.61	1924.28	1.65231
			Cd40lg	NM_011616.2	Endogenous	mRNA	87.5	41.76	45.85	95.64	41.6	97.39	53.55	1.64468
			H2-Eb1	NM_010382.2	Endogenous	mRNA	87.5	2735.13	4853.7	8120.98	6268.92	5863.83	4452.73	1.62782
			Cdkn1a	NM_007669.4	Endogenous	mRNA	87.5	606.75	797.64	739.67	1337.4	979.71	1507.53	1.62502
			Xcl1	NM_008510.1	Endogenous	mRNA	87.5	63.27	75.37	186.65	106.55	101.72	54.71	1.62157
			Nod2	NM_145857.2	Endogenous	mRNA	87.5	29.74	44.59	57.08	71.03	46.17	66.35	1.61866
			Ccl22	NM_009137.2	Endogenous	mRNA	87.5	139.19	145.71	188.97	163.37	317.43	251.45	1.61674
			Lyz2	NM_017372.3	Endogenous	mRNA	100	51372.7	56592.6	54042.5	99554.9	110079	84839.4	1.61402
			Ticam2	NM_173394.2	Endogenous	mRNA	87.5	91.74	76	95.64	126.84	157.27	160.65	1.61083
			Dusp4	NM_176933.4	Endogenous	mRNA	87.5	208.16	173.35	429.61	187.72	407.61	203.72	1.61026
			Trem1	NM_021406.5	Endogenous	mRNA	87.5	549.18	423.32	324.72	1096.91	616.83	1089.61	1.60826
			Fpr2	NM_008039.2	Endogenous	mRNA	87.5	601.69	489.89	478.98	1197.37	810.89	1022.09	1.60745
			Prkcd	NM_011103.2	Endogenous	mRNA	87.5	1128.09	1254.25	1533.34	1897.52	2159.26	2047.68	1.603
			Il2rb	NM_008368.3	Endogenous	mRNA	87.5	716.84	895.62	1791.72	1209.54	1110.29	1048.87	1.60017
			C3	NM_009778.2	Endogenous	mRNA	87.5	1485.56	969.11	1056.68	2113.66	2548.11	2107.05	1.594
			Batf	NM_016767.2	Endogenous	mRNA	87.5	131.6	112.42	145	208.02	214.27	209.54	1.59173
			Pdcd1lg2	NM_021396.2	Endogenous	mRNA	87.5	35.43	35.17	42.42	45.66	77.92	58.21	1.58789
			Tmem173	NM_028261.1	Endogenous	mRNA	87.5	77.19	68.46	115.69	112.63	119.04	114.08	1.58407
			Siglec1	NM_011426.3	Endogenous	mRNA	87.5	108.82	136.92	141.15	198.88	184.69	253.78	1.58399
			Klrk1	NM_001083322.1	Endogenous	mRNA	87.5	209.42	195.33	438.87	329.78	226.53	286.37	1.58314
			H2-Ab1	NM_207105.2	Endogenous	mRNA	87.5	6076.38	6272.5	10852.9	8029.46	10361.3	9474.72	1.56769
			H2-Aa	NM_010378.2	Endogenous	mRNA	87.5	9293.62	8889.65	16415.5	11632.7	15288.7	13664.4	1.56741
			Tlr8	NM_133212.2	Endogenous	mRNA	87.5	347.35	290.17	275.35	534.76	572.82	611.16	1.56394
			Fcer1a	NM_010184.1	Endogenous	mRNA	87.5	27.21	24.49	32.39	45.66	31.02	52.39	1.56151
			Ccr9	NM_009913.6	Endogenous	mRNA	87.5	74.03	55.9	121.86	95.38	114.71	72.18	1.55518
			Ctsw	NM_009985.4	Endogenous	mRNA	87.5	260.67	197.84	467.41	331.81	369.37	257.27	1.55488
			Mefv	NM_001161790.1	Endogenous	mRNA	87.5	52.51	44.59	52.45	94.37	81.52	69.85	1.53548
			Cd84	NM_001252472.1	Endogenous	mRNA	87.5	537.16	475.45	545.31	770.17	997.02	793.93	1.53387
			Ccl6	NM_009139.2	Endogenous	mRNA	87.5	1760.78	1620.41	1241.79	2151.2	3282.53	3680.93	1.53148
			Tlr4	NM_021297.2	Endogenous	mRNA	87.5	219.54	216.05	185.88	329.78	337.63	473.79	1.52331
			Tnfaip3	NM_009397.2	Endogenous	mRNA	87.5	1529.22	1431.99	2058.59	2287.17	2579.13	2086.09	1.5215
			S100a8	NM_013650.2	Endogenous	mRNA	87.5	14264	4736.88	4378.65	24178.7	9256.02	19887.7	1.51837
			Casp3	NM_009810.2	Endogenous	mRNA	87.5	137.29	117.45	172	177.58	220.76	202.56	1.51704
			Il18rap	NM_010553.2	Endogenous	mRNA	87.5	92.37	124.36	175.86	191.78	124.09	165.3	1.51578
			Thy1	NM_009382.3	Endogenous	mRNA	87.5	438.46	268.18	717.31	431.25	658.67	322.46	1.50691
			Tnfrsf1b	NM_011610.3	Endogenous	mRNA	87.5	546.65	499.94	607.78	923.39	836.87	770.64	1.49948
			Hif1a	NM_010431.2	Endogenous	mRNA	87.5	738.98	541.39	725.02	786.41	1243.03	1073.31	1.49479
			Slamf1	NM_013730.4	Endogenous	mRNA	87.5	34.8	38.31	78.67	41.6	58.44	38.42	1.48495
			Zap70	NM_009539.2	Endogenous	mRNA	87.5	93.01	103	184.34	124.81	160.88	111.75	1.48406
			Cybb	NM_007807.2	Endogenous	mRNA	87.5	2549.75	2054.4	2397.19	3680.38	4091.98	3462.07	1.48036
			Klrc1	NM_001136068.1	Endogenous	mRNA	87.5	134.13	134.41	269.18	162.35	174.59	188.59	1.47969
			Usp18	NM_011909.2	Endogenous	mRNA	87.5	34.17	23.87	37.79	40.59	47.61	45.4	1.47648
			H2-D1	NM_010380.3	Endogenous	mRNA	87.5	7120.96	7296.87	9254.02	10857.5	11157	10915.9	1.46292
			Plaur	NM_011113.3	Endogenous	mRNA	87.5	1445.07	1621.67	1207.85	2408.94	1926.23	3415.51	1.46059
			Ifitm1	NM_001112715.1	Endogenous	mRNA	87.5	330.9	420.8	244.5	1020.81	404.73	516.87	1.45464
			Fcer1g	NM_010185.4	Endogenous	mRNA	87.5	751.01	551.44	583.1	1055.31	1010.01	1129.19	1.45019
			Oasl1	NM_145209.3	Endogenous	mRNA	87.5	24.68	28.26	32.39	45.66	27.41	47.73	1.44683
			Irak4	NM_029926.5	Endogenous	mRNA	87.5	223.97	168.32	215.19	274.99	315.99	327.12	1.44445
			Rora	NM_013646.1	Endogenous	mRNA	87.5	123.38	142.57	173.54	149.16	245.29	195.57	1.43553
			Cd68	NM_009853.1	Endogenous	mRNA	87.5	1678.53	1665.63	1362.11	2472.87	3317.16	2448.13	1.43538
			H2-DMb1	NM_010387.2	Endogenous	mRNA	87.5	334.69	283.89	382.56	397.77	459.55	533.16	1.43315
			Lgals3	NM_001145953.1	Endogenous	mRNA	87.5	4403.54	3754.58	3176.97	5644.87	8811.61	5708.81	1.43062
			Itgax	NM_021334.2	Endogenous	mRNA	87.5	275.85	520.67	439.64	697.11	629.09	508.72	1.42781
			Cd7	NM_009854.1	Endogenous	mRNA	87.5	120.21	146.97	301.58	179.6	129.86	151.33	1.4267
			Inpp5d	NM_001110192.1	Endogenous	mRNA	87.5	175.26	247.46	327.8	327.75	275.59	272.4	1.42357
			Litaf	NM_019980.1	Endogenous	mRNA	87.5	655.47	755.56	664.86	1065.45	1077.1	1209.51	1.4234
			Jak2	NM_008413.2	Endogenous	mRNA	87.5	435.93	469.79	656.37	617.96	663	629.79	1.41717
			Csf2rb	NM_007780.4	Endogenous	mRNA	87.5	590.3	729.81	621.67	1123.29	984.04	997.65	1.41149
			Cd3e	NM_007648.4	Endogenous	mRNA	87.5	228.4	150.11	382.56	194.83	326.81	162.98	1.40971
			H2-Q10	NM_010391.4	Endogenous	mRNA	87.5	222.71	113.68	66.33	398.78	140.68	342.25	1.40914
			Nlrc5	NM_001033207.3	Endogenous	mRNA	87.5	156.28	146.34	235.25	189.75	249.62	178.11	1.40891
			Klrc2	NM_010653.4	Endogenous	mRNA	87.5	124.01	135.66	243.73	176.56	115.43	195.57	1.40811
			Itgb2	NM_008404.4	Endogenous	mRNA	87.5	1740.54	2348.97	2270.7	3556.58	3184.42	2505.17	1.4081
			Entpd1	NM_009848.3	Endogenous	mRNA	87.5	299.26	290.17	242.96	421.11	386.69	606.5	1.40582
			Cxcr4	NM_009911.3	Endogenous	mRNA	87.5	1425.46	1692.01	1854.2	2391.69	2178.01	2323.57	1.40298
			Cd74	NM_001042605.1	Endogenous	mRNA	100	18289.9	19004.7	30194	22763.2	26688.8	24947	1.40225
			H2-Dma	NM_010386.3	Endogenous	mRNA	87.5	852.24	809.58	1079.04	1222.73	1051.13	1304.97	1.40144
			Tap1	NM_001161730.1	Endogenous	mRNA	87.5	442.25	543.28	832.23	671.74	698.35	557.61	1.40023
			Gzmb	NM_013542.2	Endogenous	mRNA	87.5	45.55	43.96	70.19	64.94	56.99	55.88	1.38532
			Cd244	NM_018729.2	Endogenous	mRNA	87.5	220.18	176.49	263.01	339.93	222.2	268.91	1.37904
			Lck	NM_010693.2	Endogenous	mRNA	87.5	374.55	295.19	636.32	362.25	471.82	376.01	1.37845
			Cxcl10	NM_021274.1	Endogenous	mRNA	87.5	163.87	214.8	316.23	227.3	344.85	149.01	1.36978
			Gpi1	NM_008155.4	Endogenous	mRNA	87.5	1355.86	1139.94	1415.33	1769.67	1893.05	1756.65	1.36924
			Ebi3	NM_015766.2	Endogenous	mRNA	87.5	88.58	62.81	79.44	111.62	110.38	111.75	1.36465
			Irf8	NM_008320.3	Endogenous	mRNA	87.5	454.27	482.35	713.45	578.39	632.7	630.95	1.36421
			Ly9	NM_008534.2	Endogenous	mRNA	87.5	185.38	183.4	313.15	229.33	244.57	218.85	1.36382
			Sbno2	NM_183426.1	Endogenous	mRNA	87.5	218.91	230.5	205.94	374.43	302.28	335.26	1.35501
			Runx1	NM_001111021.1	Endogenous	mRNA	87.5	594.1	526.32	507.51	787.42	696.91	1037.23	1.35176
			Ulbp1	NM_029975.2	Endogenous	mRNA	87.5	42.39	32.03	50.91	49.72	52.66	47.73	1.35058
			Blk	NM_007549.2	Endogenous	mRNA	87.5	75.92	98.61	185.88	87.27	113.27	81.49	1.34049
			Nfkbia	NM_010907.2	Endogenous	mRNA	87.5	608.65	986.06	1008.86	1373.93	1030.21	859.12	1.33947
			Cebpb	NM_009883.3	Endogenous	mRNA	87.5	1898.71	1873.52	1409.93	2865.56	2514.2	3311.9	1.33894
			Ccr2	NM_009915.2	Endogenous	mRNA	87.5	588.4	291.42	542.99	618.98	671.66	520.36	1.33777
			Cd3d	NM_013487.2	Endogenous	mRNA	87.5	319.51	266.93	637.09	310.5	371.54	249.12	1.33709
			Fcgr1	NM_010186.5	Endogenous	mRNA	87.5	166.4	146.97	123.41	221.21	212.82	275.89	1.32963
			Fcgr4	NM_144559.1	Endogenous	mRNA	87.5	533.99	334.13	258.38	517.51	765.44	767.15	1.32959
			Sh2d1a	NM_011364.3	Endogenous	mRNA	87.5	84.15	52.76	131.12	64.94	90.9	76.83	1.32857
			Anxa1	NM_010730.2	Endogenous	mRNA	87.5	972.45	750.54	725.02	1294.78	1360.63	1196.71	1.32825
			Psmb8	NM_010724.2	Endogenous	mRNA	87.5	818.07	872.38	1297.32	1031.97	1173.78	987.17	1.32812
			Irak2	NM_001113553.1	Endogenous	mRNA	87.5	320.14	358	404.16	418.06	480.48	498.24	1.32785
			Pik3cg	NM_020272.2	Endogenous	mRNA	87.5	257.51	190.3	283.07	296.3	292.9	316.64	1.32747
			Ikbke	NM_019777.3	Endogenous	mRNA	87.5	93.64	86.05	148.09	88.28	126.97	111.75	1.32197
			Nlrp3	NM_145827.3	Endogenous	mRNA	87.5	508.68	580.33	431.93	1055.31	559.11	832.34	1.3217
			Psmb9	NM_013585.2	Endogenous	mRNA	87.5	206.89	195.96	275.35	238.46	287.13	263.09	1.32063
			Ltb	NM_008518.2	Endogenous	mRNA	87.5	611.81	543.91	1315.06	598.68	662.28	467.97	1.31692
			Cdh1	NM_009864.2	Endogenous	mRNA	87.5	177.15	127.5	129.58	228.31	210.66	231.66	1.31333
			C5ar1	NM_007577.3	Endogenous	mRNA	87.5	1100.89	727.3	505.97	1454.09	1065.56	1775.27	1.31302
			Lilra5	NM_001081239.2	Endogenous	mRNA	87.5	437.19	376.21	272.27	538.81	609.61	714.77	1.31268
			Thbs1	NM_011580.3	Endogenous	mRNA	87.5	495.4	558.98	233.7	498.23	650.01	1380.64	1.31005
			Zbp1	NM_021394.2	Endogenous	mRNA	87.5	168.3	124.36	202.08	182.65	189.74	188.59	1.30366
			Bst1	NM_009763.3	Endogenous	mRNA	87.5	765.56	662.61	472.03	1053.28	1079.27	1114.06	1.30189
			Ccl4	NM_013652.1	Endogenous	mRNA	87.5	130.97	306.5	300.03	444.45	176.03	217.69	1.30089
			Lcp1	NM_001247984.1	Endogenous	mRNA	87.5	4228.92	3370.2	4117.18	5560.65	4982.95	5081.35	1.29897
			Ticam1	NM_174989.4	Endogenous	mRNA	87.5	29.1	33.92	46.28	36.53	54.83	25.61	1.29522
			Ncf4	NM_008677.2	Endogenous	mRNA	87.5	492.87	351.72	510.6	494.17	621.88	561.1	1.29516
			H2-T23	NM_010398.3	Endogenous	mRNA	87.5	1845.56	1886.71	2439.61	2420.1	2634.68	2158.27	1.29314
			H2-M3	NM_013819.2	Endogenous	mRNA	87.5	173.99	197.84	286.92	229.33	235.19	208.38	1.29067
			Casp1	NM_009807.2	Endogenous	mRNA	87.5	259.4	234.27	253.76	329.78	303.72	382.99	1.28654
			Igf2r	NM_010515.1	Endogenous	mRNA	87.5	139.19	123.73	154.26	159.31	222.2	139.69	1.28454
			Stat1	NM_009283.3	Endogenous	mRNA	87.5	234.73	280.12	367.91	317.61	353.5	281.72	1.28265
			Ly86	NM_010745.2	Endogenous	mRNA	87.5	540.95	371.82	661	529.68	609.61	540.15	1.28205
			Ly96	NM_001159711.1	Endogenous	mRNA	87.5	131.6	124.36	116.47	177.58	178.19	182.77	1.27952
			H2-K1	NM_001001892.2	Endogenous	mRNA	87.5	1920.85	4921.53	5672.89	5380.03	3674.99	2779.9	1.27937
			Tlr7	NM_133211.3	Endogenous	mRNA	87.5	142.99	278.23	215.96	442.42	225.09	193.24	1.27809
			Syk	NM_001198977.1	Endogenous	mRNA	87.5	1394.45	1364.16	1484.75	1761.55	1691.04	2050	1.26646
			Atg7	NM_028835.1	Endogenous	mRNA	87.5	204.36	165.81	145	217.15	273.42	301.51	1.26574
			Tap2	NM_011530.2	Endogenous	mRNA	87.5	127.17	178.37	195.91	192.8	177.47	207.21	1.26561
			Hck	NM_010407.3	Endogenous	mRNA	87.5	471.99	659.47	620.12	1040.08	642.8	558.77	1.26464
			Ctsl	NM_009984.3	Endogenous	mRNA	87.5	261.93	178.37	147.32	207	482.64	275.89	1.26374
			Irf5	NM_012057.3	Endogenous	mRNA	87.5	337.86	253.74	373.31	338.92	410.5	372.52	1.26373
			Il12rb2	NM_008354.3	Endogenous	mRNA	87.5	55.04	69.09	72.5	75.09	58.44	107.1	1.2613
			Gzma	NM_010370.2	Endogenous	mRNA	87.5	1229.95	1109.17	2067.08	1333.34	999.19	1488.9	1.2587
			Klrb1c	NM_008527.2	Endogenous	mRNA	87.5	80.98	86.67	143.46	102.49	68.54	107.1	1.25735
			Prf1	NM_011073.2	Endogenous	mRNA	87.5	99.33	94.21	154.26	113.65	97.39	121.07	1.25651
			Btk	NM_013482.2	Endogenous	mRNA	87.5	372.66	310.89	394.9	481.99	379.48	451.68	1.2494
			Egr3	NM_018781.2	Endogenous	mRNA	87.5	94.9	146.97	157.34	158.3	127.69	159.48	1.24614
			Cklf	NM_029295.2	Endogenous	mRNA	87.5	68.33	60.92	77.9	105.53	75.75	62.86	1.2458
			Klrd1	NM_010654.2	Endogenous	mRNA	87.5	521.34	302.1	715.76	427.2	372.98	535.49	1.24565
			Tgfbr1	NM_009370.2	Endogenous	mRNA	87.5	616.24	605.46	540.68	806.7	877.27	818.37	1.2454
			Csf1	NM_001113530.1	Endogenous	mRNA	87.5	230.93	202.87	156.57	271.94	357.83	293.36	1.24447
			Ifit1	NM_008331.2	Endogenous	mRNA	87.5	46.19	35.8	40.11	52.77	33.91	76.83	1.24174
			Card9	NM_001037747.1	Endogenous	mRNA	87.5	34.8	69.09	47.82	86.25	53.39	69.85	1.23838
			Tnfrsf11a	NM_009399.3	Endogenous	mRNA	87.5	52.51	46.48	50.91	63.93	64.93	65.19	1.2373
			Tyk2	NM_001205312.1	Endogenous	mRNA	87.5	104.39	162.67	178.94	188.74	141.4	151.33	1.23644
			Xbp1	NM_013842.2	Endogenous	mRNA	87.5	845.28	805.18	662.54	1019.79	987.65	1407.41	1.23523
			Il13ra1	NM_133990.4	Endogenous	mRNA	87.5	485.28	370.56	300.03	682.9	515.83	613.49	1.23402
			Atf1	NM_007497.3	Endogenous	mRNA	87.5	123.38	105.52	131.12	125.82	148.62	158.32	1.23172
			Cd1d1	NM_007639.3	Endogenous	mRNA	87.5	301.79	244.95	265.33	309.49	373.7	395.8	1.2294
			Mapk14	NM_001168513.1	Endogenous	mRNA	87.5	715.58	753.68	745.07	1050.23	825.32	989.5	1.22855
			Ciita	NM_007575.2	Endogenous	mRNA	87.5	96.8	75.37	128.81	91.32	98.12	103.61	1.22513
			Tank	NM_011529.1	Endogenous	mRNA	87.5	182.22	185.28	254.53	191.78	244.57	208.38	1.22348
			Ptprc	NM_011210.3	Endogenous	mRNA	87.5	2066.37	1836.47	2450.41	2693.06	2143.38	2263.04	1.22345
			Ccr6	NM_001190333.1	Endogenous	mRNA	87.5	128.44	100.49	245.27	99.44	132.02	82.65	1.22173
			Tlr2	NM_011905.2	Endogenous	mRNA	87.5	468.19	445.3	316.23	686.96	440.8	786.94	1.2211
			Itga5	NM_010577.3	Endogenous	mRNA	87.5	88.58	101.75	85.61	127.85	127.69	123.4	1.22038
			Bid	NM_007544.3	Endogenous	mRNA	87.5	82.25	61.55	84.07	85.24	87.29	94.29	1.22006
			Psen1	NM_008943.2	Endogenous	mRNA	87.5	353.04	310.26	326.26	393.71	483.36	413.26	1.2186
			Gbp5	NM_153564.2	Endogenous	mRNA	87.5	70.86	70.34	86.39	76.1	87.29	94.29	1.21838
			Jak3	NM_010589.5	Endogenous	mRNA	87.5	142.99	184.02	217.51	201.93	196.95	180.44	1.21836
			Ifng	NM_008337.1	Endogenous	mRNA	87.5	26.57	40.2	61.7	36.53	37.51	26.77	1.21694
			Myc	NM_010849.4	Endogenous	mRNA	87.5	292.3	315.92	357.11	323.69	260.44	537.82	1.21589
			Cd28	NM_007642.4	Endogenous	mRNA	87.5	26.57	33.92	59.39	30.44	30.3	26.77	1.21425
			Cd274	NM_021893.2	Endogenous	mRNA	87.5	632.06	624.93	585.41	798.58	808.01	860.28	1.21412
			Cd86	NM_019388.3	Endogenous	mRNA	87.5	147.42	179	190.51	187.72	180.36	229.33	1.20691
			Psen2	NM_001128605.1	Endogenous	mRNA	87.5	256.24	293.31	283.07	389.65	342.68	310.82	1.20664
			Eomes	NM_010136.2	Endogenous	mRNA	87.5	76.56	80.39	147.32	98.43	56.99	75.67	1.20551
			Il6ra	NM_010559.2	Endogenous	mRNA	87.5	440.99	413.9	402.62	589.55	435.03	632.11	1.20443
			Txk	NM_001122754.1	Endogenous	mRNA	87.5	72.13	45.22	100.27	57.84	53.39	71.01	1.20371
			Alcam	NM_009655.1	Endogenous	mRNA	87.5	143.62	175.23	159.66	192.8	178.92	233.99	1.2002
			Nfatc1	NM_016791.4	Endogenous	mRNA	87.5	155.64	190.3	235.25	216.13	169.54	204.88	1.19356
			Ifngr1	NM_010511.2	Endogenous	mRNA	87.5	1605.14	1477.84	1551.08	1837.65	1748.76	2218.8	1.19305
			Ddx60	NM_001081215.1	Endogenous	mRNA	87.5	52.51	34.54	44.74	60.88	35.35	66.35	1.19081
			Nfkb2	NM_019408.2	Endogenous	mRNA	87.5	554.24	710.97	830.69	769.16	678.15	725.24	1.18685
			Itgal	NM_008400.2	Endogenous	mRNA	87.5	1639.31	1298.84	1561.1	1932.02	1709.08	1769.45	1.1864
			Prdm1	NM_007548.3	Endogenous	mRNA	87.5	94.27	90.44	71.73	112.63	112.54	139.69	1.18183
			Pik3cd	XM_003945690.1	Endogenous	mRNA	87.5	689.63	472.31	728.88	694.07	638.47	683.33	1.18111
			Clec5a	NM_001038604.1	Endogenous	mRNA	87.5	117.68	76.62	74.04	141.05	132.02	111.75	1.1808
			Tnfsf13	NM_023517.2	Endogenous	mRNA	87.5	32.9	30.78	20.05	50.74	41.12	38.42	1.18035
			Tfe3	NM_172472.3	Endogenous	mRNA	87.5	101.23	103.63	93.33	135.97	124.81	129.22	1.17966
			Abca1	NM_013454.3	Endogenous	mRNA	87.5	396.07	382.49	437.33	378.49	588.69	429.56	1.17786
			Maf	NM_001025577.2	Endogenous	mRNA	87.5	39.86	24.49	49.36	25.37	51.22	25.61	1.17762
			Relb	NM_009046.2	Endogenous	mRNA	87.5	217.65	209.15	285.38	236.43	253.22	228.17	1.17526
			Igf1r	NM_010513.2	Endogenous	mRNA	87.5	135.4	146.34	135.75	203.96	160.88	158.32	1.16936
			Havcr2	NM_134250.2	Endogenous	mRNA	87.5	230.3	260.02	175.86	320.65	259	388.81	1.16691
			Itgb3	NM_016780.2	Endogenous	mRNA	87.5	49.35	66.58	49.36	67.99	72.86	80.32	1.16678
			Lcn2	NM_008491.1	Endogenous	mRNA	87.5	1228.06	336.02	370.22	1308.98	902.52	1051.19	1.16136
			Stat3	NM_213659.2	Endogenous	mRNA	87.5	755.43	745.51	745.07	900.05	854.18	981.35	1.15949
			Socs1	NM_009896.2	Endogenous	mRNA	87.5	117.68	113.68	129.58	115.68	140.68	150.17	1.15861
			Traf2	NM_009422.2	Endogenous	mRNA	87.5	201.83	199.1	255.3	210.05	235.19	227	1.15674
			Herc6	NM_025992.2	Endogenous	mRNA	87.5	130.97	110.54	124.95	134.96	129.86	167.63	1.15399
			Cyld	NM_001276279.1	Endogenous	mRNA	87.5	249.28	231.76	318.55	269.91	256.11	265.42	1.15374
			Cd6	NM_001037801.2	Endogenous	mRNA	87.5	86.05	77.88	155.8	74.07	87.29	60.53	1.15199
			Ncr1	NM_010746.3	Endogenous	mRNA	87.5	260.04	249.34	465.09	265.86	193.34	247.96	1.15066
			Bcl10	NM_009740.1	Endogenous	mRNA	87.5	438.46	418.29	475.12	525.62	474.7	495.91	1.15048
			Slc11a1	NM_013612.2	Endogenous	mRNA	87.5	78.45	111.8	81.76	141.05	119.04	95.46	1.1493
			Traf6	NM_009424.2	Endogenous	mRNA	87.5	215.12	194.7	240.64	242.52	221.48	235.15	1.14659
			Itch	NM_008395.2	Endogenous	mRNA	87.5	699.13	639.37	709.59	640.29	850.57	850.97	1.13987
			Cd48	NM_007649.4	Endogenous	mRNA	87.5	793.4	857.94	1075.96	1021.82	911.89	754.35	1.13969
			Ythdf2	NM_145393.4	Endogenous	mRNA	87.5	282.18	234.27	301.58	272.96	283.52	318.97	1.13954
			Adora2a	NM_009630.2	Endogenous	mRNA	87.5	53.78	48.99	87.16	53.78	44.73	47.73	1.13555
			Il2rg	NM_013563.3	Endogenous	mRNA	87.5	335.96	374.33	536.05	342.97	380.2	353.89	1.13553
			Cd5	NM_007650.3	Endogenous	mRNA	87.5	113.88	92.33	191.28	81.18	100.28	95.46	1.13525
			Itgb4	NM_001005608.2	Endogenous	mRNA	50	20.88	20	20	20	25.97	26.77	1.1343
			Irgm2	NM_019440.2	Endogenous	mRNA	87.5	43.02	52.76	31.62	64.94	57.71	62.86	1.13348
			Spn	NM_001037810.1	Endogenous	mRNA	87.5	573.85	592.89	859.22	719.43	543.96	521.52	1.13313
			Cd69	NM_001033122.3	Endogenous	mRNA	87.5	739.62	670.77	970.29	725.52	714.22	775.3	1.12924
			Egr1	NM_007913.5	Endogenous	mRNA	87.5	2644.66	2461.39	2256.04	3026.9	3270.27	2969.65	1.12835
			Klra2	NM_001170851.1	Endogenous	mRNA	87.5	361.9	229.87	228.3	375.45	297.23	433.05	1.12715
			Traf3	NM_001048206.1	Endogenous	mRNA	87.5	136.66	104.89	162.74	127.85	144.29	109.43	1.1267
			Isg15	NM_015783.1	Endogenous	mRNA	87.5	84.15	132.52	107.98	156.27	99.56	123.4	1.12431
			Cxcr1	NM_178241.4	Endogenous	mRNA	75	31.63	25.75	20	38.56	25.97	44.24	1.12208
			Il16	NM_010551.3	Endogenous	mRNA	75	173.36	271.32	326.26	323.69	181.08	166.47	1.12159
			Cyfip2	NM_001252459.1	Endogenous	mRNA	87.5	601.06	509.36	859.22	540.84	605.28	479.61	1.11892
			Rps6	NM_009096.3	Endogenous	mRNA	87.5	82.88	97.35	114.92	103.5	86.57	97.79	1.11741
			Il17ra	NM_008359.1	Endogenous	mRNA	87.5	906.02	763.1	792.12	1186.2	851.29	896.37	1.11615
			Smad3	NM_016769.3	Endogenous	mRNA	87.5	199.93	222.34	274.58	213.09	230.14	224.67	1.11597
			Muc1	NM_013605.1	Endogenous	mRNA	87.5	77.82	89.19	62.48	95.38	99.56	115.25	1.11571
			Tfeb	NM_001161723.1	Endogenous	mRNA	87.5	233.46	164.55	215.19	228.31	241.68	201.39	1.11375
			Socs3	NM_007707.2	Endogenous	mRNA	87.5	176.52	170.21	155.8	185.69	196.23	229.33	1.10612
			Ep300	NM_177821.6	Endogenous	mRNA	87.5	455.54	436.51	538.37	512.43	460.28	462.15	1.10601
			Il1rap	NM_008364.2	Endogenous	mRNA	87.5	172.73	167.07	123.41	258.75	154.39	214.2	1.10469
			Itga4	NM_010576.3	Endogenous	mRNA	87.5	749.11	664.49	944.84	710.3	755.34	706.62	1.10254
			Bax	NM_007527.3	Endogenous	mRNA	87.5	148.68	131.27	152.72	151.19	160.88	152.5	1.1025
			Sell	NM_001164059.1	Endogenous	mRNA	87.5	2785.75	1953.29	3012.69	2484.03	1998.38	2924.25	1.09931
			Lamp2	NM_001017959.1	Endogenous	mRNA	87.5	1247.04	1069.6	795.21	1295.79	1528	1471.44	1.09867
			Vim	NM_011701.4	Endogenous	mRNA	87.5	7813.75	10184.1	8292.21	12468.8	8406.17	10373.4	1.09848
			Atm	NM_007499.2	Endogenous	mRNA	87.5	89.21	76	122.64	60.88	100.28	79.16	1.09848
			Slamf6	NM_030710.2	Endogenous	mRNA	87.5	105.66	98.61	168.91	104.52	98.12	76.83	1.09752
			Bcl6	NM_009744.3	Endogenous	mRNA	87.5	110.09	109.28	104.13	151.19	81.52	144.35	1.09675
			Blnk	NM_008528.4	Endogenous	mRNA	87.5	237.26	233.01	393.36	197.87	258.27	179.27	1.09381
			Map3k5	NM_008580.4	Endogenous	mRNA	87.5	394.17	388.77	327.8	515.48	371.54	494.75	1.09176
			Il3ra	NM_008369.1	Endogenous	mRNA	87.5	75.92	68.46	81.76	58.85	111.1	62.86	1.08938
			Fut7	NM_001177367.1	Endogenous	mRNA	75	25.31	21.35	20	29.43	23.09	29.1	1.08894
			Mavs	NM_144888.1	Endogenous	mRNA	87.5	154.38	234.27	144.23	237.44	234.47	229.33	1.0877
			Atg5	NM_053069.5	Endogenous	mRNA	87.5	105.03	166.44	146.55	194.83	148.62	100.11	1.08688
			Mapkapk2	NM_008551.1	Endogenous	mRNA	87.5	443.52	616.13	587.73	693.05	565.61	455.17	1.086
			Irak1	NM_008363.2	Endogenous	mRNA	87.5	229.67	227.36	244.5	240.49	236.63	270.07	1.08493
			Vhl	NM_009507.3	Endogenous	mRNA	87.5	43.66	55.9	46.28	48.71	55.55	65.19	1.08342
			Ikzf1	NM_001025597.1	Endogenous	mRNA	87.5	218.28	156.39	233.7	190.77	169.54	217.69	1.08322
			Stat6	NM_009284.2	Endogenous	mRNA	87.5	838.95	754.31	758.96	890.92	797.91	1003.47	1.08308
			Anp32b	NM_130889.2	Endogenous	mRNA	87.5	932.59	798.27	914.76	883.82	973.22	973.2	1.08183
			Nfkb1	NM_008689.2	Endogenous	mRNA	87.5	514.38	485.5	575.39	567.23	504.28	505.23	1.07619
			Map2k4	NM_009157.4	Endogenous	mRNA	87.5	247.38	201.61	212.11	226.28	220.76	306.16	1.07498
			Fas	NM_007987.2	Endogenous	mRNA	87.5	171.46	147.6	104.13	196.86	158.72	225.84	1.07433
			Itk	NM_010583.3	Endogenous	mRNA	87.5	93.01	85.42	134.21	71.03	93.07	84.98	1.07406
			Tlr3	NM_126166.2	Endogenous	mRNA	87.5	47.45	64.06	50.13	48.71	61.32	79.16	1.07309
			Lyn	NM_010747.1	Endogenous	mRNA	87.5	1019.9	585.36	620.12	852.36	813.06	1152.47	1.07086
			Pou2af1	NM_011136.2	Endogenous	mRNA	87.5	37.96	69.72	90.24	52.77	39.68	47.73	1.06993
			F2rl1	NM_007974.4	Endogenous	mRNA	62.5	21.51	23.24	33.17	20	22.36	20	1.06737
			Smad2	NM_010754.4	Endogenous	mRNA	87.5	218.91	200.98	195.91	225.27	238.8	236.32	1.0673
			Mrc1	NM_008625.1	Endogenous	mRNA	87.5	1529.22	1491.03	798.29	1686.46	1722.07	2222.29	1.06433
			Il10ra	NM_008348.2	Endogenous	mRNA	87.5	356.21	464.77	458.15	517.51	363.6	405.11	1.06237
			Icam1	NM_010493.2	Endogenous	mRNA	87.5	523.87	435.25	404.16	517.51	532.42	583.22	1.06207
			Mif	NM_010798.2	Endogenous	mRNA	87.5	287.24	428.97	489	422.12	343.4	266.58	1.06191
			Fyn	NM_008054.2	Endogenous	mRNA	87.5	578.91	577.82	757.41	619.99	543.24	534.33	1.06117
			Map2k2	NM_023138.4	Endogenous	mRNA	87.5	356.84	298.96	304.66	402.84	328.97	355.05	1.06093
			Jak1	NM_146145.2	Endogenous	mRNA	87.5	1386.86	1131.15	1457.75	1233.9	1287.04	1362.01	1.0605
			Tgfb1	NM_011577.1	Endogenous	mRNA	87.5	1547.57	1403.73	1400.68	1543.38	1614.57	1684.47	1.05769
			Smn1	NM_011420.2	Endogenous	mRNA	87.5	184.11	160.16	183.57	178.59	176.75	188.59	1.05658
			Axl	NM_009465.3	Endogenous	mRNA	87.5	1352.7	1704.57	1022.74	1882.3	1758.14	1796.23	1.0564
			Irak3	NM_028679.3	Endogenous	mRNA	87.5	132.87	81.65	82.53	112.63	122.64	135.04	1.05547
			Lamp1	NM_010684.2	Endogenous	mRNA	87.5	2868.63	2988.97	2226.73	3200.42	3707.46	3228.09	1.05527
			Pparg	NM_011146.1	Endogenous	mRNA	87.5	90.48	144.46	72.5	147.13	119.76	155.99	1.05427
			Atg16l1	NM_001205391.1	Endogenous	mRNA	87.5	222.71	201.61	216.73	203.96	192.62	279.39	1.05192
			Irf3	NM_016849.4	Endogenous	mRNA	87.5	247.38	254.37	241.42	281.08	250.34	281.72	1.05088
			Birc5	NM_009689.2	Endogenous	mRNA	75	25.94	25.75	22.37	29.43	36.79	20	1.0504
			Bst2	NM_198095.2	Endogenous	mRNA	87.5	486.54	553.95	534.51	571.29	526.65	552.95	1.05018
			Crebbp	NM_001025432.1	Endogenous	mRNA	87.5	680.14	629.95	720.39	632.17	694.02	693.81	1.04588
			Fasl	NM_010177.3	Endogenous	mRNA	87.5	45.55	47.73	61.7	47.69	33.19	52.39	1.04508
			Il4ra	NM_010557.1	Endogenous	mRNA	87.5	422.64	632.46	583.87	564.18	476.87	570.42	1.04035
			Card11	NM_175362.2	Endogenous	mRNA	87.5	668.12	747.4	679.51	685.95	889.53	686.83	1.03913
			Notch1	NM_008714.2	Endogenous	mRNA	87.5	340.39	480.47	408.79	450.53	431.42	414.42	1.03864
			Psmb10	NM_013640.3	Endogenous	mRNA	87.5	240.42	345.44	333.97	322.68	284.97	274.73	1.03809
			Cd27	NM_001033126.2	Endogenous	mRNA	87.5	36.7	33.29	58.62	26.38	25.25	34.92	1.03708
			Ikbkb	NM_010546.2	Endogenous	mRNA	87.5	732.66	650.68	718.08	702.18	661.56	778.79	1.03395
			Irf7	NM_016850.2	Endogenous	mRNA	87.5	144.25	193.44	188.97	209.03	112.54	187.42	1.03343
			Gata3	NM_008091.3	Endogenous	mRNA	87.5	107.56	116.19	154.26	114.66	111.82	81.49	1.03292
			Ddx58	NM_172689.3	Endogenous	mRNA	87.5	360	292.05	344	316.59	321.76	360.88	1.03001
			Mapk1	NM_011949.3	Endogenous	mRNA	87.5	589.04	492.4	530.65	554.04	530.26	612.32	1.02977
			Tapbp	NM_009318.2	Endogenous	mRNA	87.5	429.6	314.03	321.63	356.17	441.52	410.93	1.02891
			Yy1	NM_009537.3	Endogenous	mRNA	87.5	648.51	607.34	676.43	617.96	628.37	660.05	1.02831
			Rrad	NM_019662.2	Endogenous	mRNA	87.5	211.32	191.56	296.18	177.58	205.61	149.01	1.02807
			Hcst	NM_011827.3	Endogenous	mRNA	87.5	86.68	109.28	138.06	106.55	87.29	71.01	1.02804
			Myd88	NM_010851.2	Endogenous	mRNA	87.5	301.16	310.26	275.35	418.06	266.93	295.68	1.02713
			Cr2	NM_007758.2	Endogenous	mRNA	87.5	63.27	48.36	97.95	36.53	46.89	47.73	1.02616
			Chuk	NM_001162410.1	Endogenous	mRNA	87.5	385.31	335.39	374.85	361.24	357.11	385.32	1.02575
			Ifnar1	NM_010508.1	Endogenous	mRNA	87.5	536.52	558.98	587.73	589.55	545.41	508.72	1.01844
			Atf2	NM_001284371.1	Endogenous	mRNA	87.5	150.58	136.29	139.6	129.88	165.93	147.84	1.01658
			Mertk	NM_008587.1	Endogenous	mRNA	87.5	385.94	525.69	252.99	480.98	520.88	596.03	1.01515
			Sh2d1b1	NM_012009.4	Endogenous	mRNA	87.5	372.02	415.78	283.07	509.39	350.62	456.33	1.01511
			Cd8b1	NM_009858.2	Endogenous	mRNA	87.5	69.6	22.61	87.93	34.5	29.58	34.92	1.01361
			Cd247	NM_001113391.2	Endogenous	mRNA	87.5	237.89	202.87	368.68	185.69	204.89	133.87	1.01317
			Tirap	NM_001177846.1	Endogenous	mRNA	87.5	41.76	42.08	26.22	41.6	42.56	59.37	1.01234
			Gpr183	NM_183031.2	Endogenous	mRNA	87.5	189.18	241.81	345.54	180.62	173.87	171.12	1.01064
			Cd22	NM_001043317.2	Endogenous	mRNA	87.5	282.81	343.55	453.52	297.31	271.98	242.14	1.00976
			Ccnd3	NM_007632.2	Endogenous	mRNA	87.5	207.52	226.1	189.74	295.28	163.77	221.18	1.00315
			Lif	NM_008501.2	Endogenous	mRNA	87.5	42.39	29.52	30.85	33.49	33.19	46.56	1.00188
			Creb5	NM_172728.2	Endogenous	mRNA	87.5	28.47	35.17	20.83	33.49	36.79	36.09	0.999371
			Fos	NM_010234.2	Endogenous	mRNA	87.5	9251.86	8859.5	5936.67	10799.6	7816.75	11446.7	0.993845
			Ltf	NM_008522.3	Endogenous	mRNA	25	20.25	20	20	20	20	20	0.993789
			Ncam1	NM_001113204.1	Endogenous	mRNA	25	20.25	20	20	20	20	20	0.993789
			Msln	NM_018857.1	Endogenous	mRNA	87.5	164.5	62.18	53.22	126.84	132.74	137.37	0.992964
			Ilf3	NM_010561.2	Endogenous	mRNA	87.5	118.95	135.66	141.92	123.8	118.32	121.07	0.991929
			Tbk1	NM_019786.4	Endogenous	mRNA	87.5	167.03	159.53	151.95	173.52	145.01	176.95	0.991288
			Tnfrsf14	NM_178931.2	Endogenous	mRNA	87.5	110.09	128.13	142.69	119.74	104.61	104.77	0.990282
			Cd8a	NM_001081110.2	Endogenous	mRNA	87.5	84.15	60.29	134.98	50.74	48.34	51.22	0.987538
			Creb1	NM_001037726.1	Endogenous	mRNA	87.5	218.91	222.34	213.65	222.22	190.46	244.46	0.986731
			Il21r	NM_021887.1	Endogenous	mRNA	87.5	222.08	250.6	404.93	166.41	203.44	157.16	0.985804
			Cd53	NM_007651.3	Endogenous	mRNA	87.5	136.66	126.87	118.01	141.05	101	159.48	0.985732
			Map3k1	NM_011945.2	Endogenous	mRNA	75	177.15	123.73	165.06	121.77	138.52	167.63	0.985409
			Stat2	NM_019963.1	Endogenous	mRNA	87.5	209.42	206.01	178.17	198.88	196.95	244.46	0.985076
			Rsad2	NM_021384.4	Endogenous	mRNA	87.5	67.7	97.98	59.39	81.18	64.21	119.9	0.979841
			Irf2	NM_008391.2	Endogenous	mRNA	87.5	668.12	628.69	614.72	633.18	574.26	715.93	0.97859
			Cd4	NM_013488.2	Endogenous	mRNA	87.5	106.93	151.36	212.88	109.59	93.79	88.47	0.977061
			Cd37	NM_007645.4	Endogenous	mRNA	87.5	1594.39	1501.08	2241.39	1400.31	1294.98	1109.4	0.976601
			Tlr9	NM_031178.2	Endogenous	mRNA	87.5	115.15	136.92	172	124.81	99.56	95.46	0.975582
			Ikbkg	NM_178590.2	Endogenous	mRNA	87.5	67.07	76.62	70.96	67.99	65.65	75.67	0.975259
			Cd83	NM_009856.2	Endogenous	mRNA	87.5	567.53	548.3	744.3	410.96	461.72	558.77	0.974947
			Irf1	NM_008390.1	Endogenous	mRNA	87.5	1196.42	1189.56	1183.17	1014.72	1302.91	1151.31	0.974885
			Ifi35	NM_027320.4	Endogenous	mRNA	87.5	312.55	276.35	280.75	313.55	254.67	296.85	0.972848
			Cd96	NM_032465.2	Endogenous	mRNA	37.5	29.1	20	35.48	20	20	20	0.972301
			C1qbp	NM_007573.2	Endogenous	mRNA	87.5	353.04	312.78	340.91	302.39	293.62	351.56	0.967589
			Ubc	NM_019639.4	Endogenous	mRNA	87.5	7804.26	8708.14	7568.74	8743.82	7977.63	7627.27	0.966469
			Pvrl2	NM_001159724.1	Endogenous	mRNA	87.5	37.96	59.67	28.54	49.72	59.16	51.22	0.966096
			Smad4	NM_008540.2	Endogenous	mRNA	87.5	393.53	376.84	382.56	379.5	317.43	408.6	0.965828
			Rel	NM_009044.2	Endogenous	mRNA	87.5	774.42	1059.55	1136.12	793.51	776.99	835.83	0.965787
			Atg10	NM_025770.3	Endogenous	mRNA	87.5	62.64	53.39	56.3	49.72	59.88	58.21	0.965742
			Mst1r	NM_009074.1	Endogenous	mRNA	25	21.51	20	20	20	20	20	0.963623
			Ripk2	NM_138952.3	Endogenous	mRNA	87.5	84.78	81.65	76.36	81.18	75.75	87.31	0.963168
			Map2k1	NM_008927.3	Endogenous	mRNA	87.5	534.63	395.68	404.93	442.42	466.77	477.29	0.962803
			Nfatc3	NM_010901.2	Endogenous	mRNA	87.5	268.26	289.54	346.31	256.72	253.22	215.36	0.960568
			Cd47	NM_010581.3	Endogenous	mRNA	87.5	2034.11	1873.52	1647.49	1992.9	1619.62	2219.96	0.957098
			Reps1	NM_001111065.1	Endogenous	mRNA	87.5	179.68	224.22	198.99	200.91	181.08	189.75	0.95411
			Icosl	NM_015790.3	Endogenous	mRNA	87.5	299.26	254.99	315.46	238.46	199.84	299.18	0.949878
			Pin1	NM_023371.3	Endogenous	mRNA	87.5	27.21	32.03	29.31	30.44	25.97	26.77	0.949443
			Twist1	NM_011658.2	Endogenous	mRNA	25	22.14	20	20	20	20	20	0.949217
			Tlr1	NM_030682.1	Endogenous	mRNA	87.5	89.21	69.72	121.09	51.75	69.26	58.21	0.944787
			Raet1	NM_009018.1	Endogenous	mRNA	37.5	25.94	20	20	20	20	26.77	0.944384
			Btla	NM_001037719.2	Endogenous	mRNA	87.5	198.03	217.94	334.74	179.6	126.97	144.35	0.944371
			Psma2	NM_008944.2	Endogenous	mRNA	87.5	845.91	700.29	743.53	690.01	691.14	795.09	0.944176
			Mx2	NM_013606.1	Endogenous	mRNA	75	26.57	24.49	21.6	23.34	20	31.43	0.943694
			Psmb7	NM_011187.1	Endogenous	mRNA	87.5	424.54	338.53	322.4	354.14	365.77	395.8	0.942319
			Casp8	NM_009812.2	Endogenous	mRNA	87.5	509.95	516.9	472.03	498.23	448.01	512.21	0.940001
			Tnfrsf1a	NM_011609.2	Endogenous	mRNA	87.5	847.81	964.71	554.56	1103	759.67	984.84	0.938492
			Tollip	NM_023764.3	Endogenous	mRNA	87.5	448.58	430.23	365.59	423.14	428.53	420.24	0.931658
			Map3k7	NM_009316.1	Endogenous	mRNA	87.5	213.22	233.01	209.02	201.93	209.94	209.54	0.930495
			Trp53	NM_011640.1	Endogenous	mRNA	87.5	125.27	106.77	137.29	111.62	93.79	88.47	0.929086
			Bcl2	NM_009741.3	Endogenous	mRNA	87.5	103.13	101.12	166.6	92.34	59.88	59.37	0.925802
			Atg12	NM_026217.1	Endogenous	mRNA	87.5	172.73	194.7	175.86	167.43	163.04	173.45	0.925047
			Icam4	NM_023892.2	Endogenous	mRNA	75	20.25	32.03	25.45	24.35	20	26.77	0.923585
			Tnfsf12	NM_011614.3	Endogenous	mRNA	87.5	136.66	173.35	111.07	148.15	166.65	146.68	0.923438
			Pla2g6	NM_001199023.1	Endogenous	mRNA	87.5	48.08	50.25	30.08	43.63	48.34	59.37	0.922506
			Abcg1	NM_009593.1	Endogenous	mRNA	87.5	3248.88	3265.32	1860.37	3284.64	2981.69	3884.65	0.921936
			Ifi27	NM_026790.2	Endogenous	mRNA	87.5	530.83	580.96	502.89	545.92	458.83	536.66	0.919373
			Pvr	NM_027514.2	Endogenous	mRNA	87.5	67.07	94.84	68.65	73.06	70.7	84.98	0.918381
			Il18	NM_008360.1	Endogenous	mRNA	87.5	782.01	616.76	343.23	687.98	613.22	920.81	0.916963
			Runx3	NM_019732.2	Endogenous	mRNA	87.5	27.84	69.72	60.16	53.78	36.79	27.94	0.915693
			Abl1	NM_009594.4	Endogenous	mRNA	87.5	170.83	192.82	167.37	159.31	178.19	160.65	0.915056
			Ifih1	NM_027835.2	Endogenous	mRNA	87.5	216.38	179.63	140.38	200.91	181.8	201.39	0.914724
			Xaf1	NM_001037713.3	Endogenous	mRNA	87.5	109.46	114.94	94.1	110.6	82.24	123.4	0.914305
			Smpd3	NM_021491.3	Endogenous	mRNA	87.5	58.84	30.78	27.77	40.59	44.01	51.22	0.912687
			H2-DMb2	NM_010388.4	Endogenous	mRNA	87.5	1326.76	1063.94	1828.74	788.44	841.19	892.88	0.910037
			Ifnar2	NM_001110498.1	Endogenous	mRNA	87.5	392.27	471.05	333.2	418.06	409.05	400.46	0.903935
			Cd9	NM_007657.3	Endogenous	mRNA	87.5	7068.44	6825.83	3888.11	7000.53	6389.03	7766.96	0.901258
			Pdgfc	NM_019971.2	Endogenous	mRNA	87.5	113.25	101.12	76.36	109.59	80.8	118.74	0.899123
			Il1rl2	NM_133193.3	Endogenous	mRNA	87.5	101.23	102.37	59.39	101.47	111.1	93.13	0.896586
			Itgb1	NM_010578.1	Endogenous	mRNA	87.5	2654.78	2367.18	1939.04	2213.1	2292.72	2550.57	0.895609
			Cxcl13	NM_018866.2	Endogenous	mRNA	87.5	115.15	33.29	35.48	63.93	135.63	30.27	0.893661
			Tgfbr2	NM_009371.2	Endogenous	mRNA	87.5	1357.76	1274.35	1183.94	1050.23	1240.87	1213.01	0.89055
			Il1r1	NM_001123382.1	Endogenous	mRNA	87.5	91.11	99.23	65.56	78.13	121.2	73.34	0.888489
			Sigirr	NM_023059.3	Endogenous	mRNA	87.5	101.86	116.82	143.46	80.16	80.08	83.82	0.886044
			Stat5b	NM_011489.3	Endogenous	mRNA	87.5	346.72	341.67	280.75	304.42	315.27	317.8	0.884847
			Txnip	NM_023719.1	Endogenous	mRNA	87.5	1646.27	1350.34	1124.55	1438.87	1135.54	1602.98	0.884656
			Ifi44	NM_133871.2	Endogenous	mRNA	87.5	45.55	57.78	47.82	34.5	33.91	66.35	0.88348
			Ewsr1	NM_007968.3	Endogenous	mRNA	87.5	673.82	648.79	632.46	582.45	523.76	596.03	0.882611
			Mr1	NM_008209.4	Endogenous	mRNA	87.5	158.81	124.99	74.04	106.55	161.6	158.32	0.881801
			Rela	NM_009045.4	Endogenous	mRNA	87.5	365.06	322.2	279.98	314.56	279.2	336.43	0.880431
			Sh2b2	NM_018825.3	Endogenous	mRNA	87.5	75.29	60.92	36.25	53.78	56.27	93.13	0.8789
			Plau	NM_008873.2	Endogenous	mRNA	87.5	123.38	107.4	74.04	120.75	102.44	108.26	0.878521
			Tab1	NM_025609.2	Endogenous	mRNA	87.5	119.58	99.86	86.39	104.52	99.56	94.29	0.876686
			Map4k2	NM_009006.2	Endogenous	mRNA	87.5	442.88	371.19	399.53	357.18	299.4	369.02	0.875312
			Ifit3	NM_010501.1	Endogenous	mRNA	87.5	172.73	145.71	119.55	154.24	86.57	196.74	0.874733
			Ecsit	NM_001253897.1	Endogenous	mRNA	87.5	36.7	44.59	29.31	47.69	38.24	26.77	0.873478
			Tcf7	NM_009331.3	Endogenous	mRNA	87.5	679.51	516.27	834.54	489.09	409.05	329.44	0.862249
			Psmd7	NM_010817.2	Endogenous	mRNA	87.5	292.94	259.39	193.6	221.21	269.82	266.58	0.861088
			Mapk3	NM_011952.2	Endogenous	mRNA	87.5	1136.95	1099.12	692.62	1066.47	1039.59	1045.37	0.859555
			Ms4a1	NM_007641.5	Endogenous	mRNA	87.5	1148.34	908.18	1618.95	693.05	656.51	556.45	0.857021
			Cd276	NM_133983.4	Endogenous	mRNA	50	22.14	25.75	20	20	21.64	20	0.85237
			Tnfrsf13b	NM_021349.1	Endogenous	mRNA	87.5	67.7	71.6	82.53	56.82	54.83	43.07	0.851579
			Ifitm2	NM_030694.1	Endogenous	mRNA	87.5	2062.58	1972.76	932.5	2384.59	1437.1	2063.97	0.844806
			Dusp6	NM_026268.2	Endogenous	mRNA	87.5	849.71	827.79	587.73	766.11	631.98	823.03	0.837213
			Cd180	NM_008533.2	Endogenous	mRNA	87.5	532.73	388.15	549.16	336.89	385.25	263.09	0.833111
			Timd4	NM_178759.4	Endogenous	mRNA	50	39.23	20	20	20	25.97	32.6	0.832095
			Cmpk2	NM_020557.4	Endogenous	mRNA	87.5	140.46	157.02	108.75	132.93	101	151.33	0.830325
			Nup107	NM_134010.2	Endogenous	mRNA	87.5	171.46	167.07	155.8	149.16	139.24	117.58	0.829734
			Pnma1	NM_027438.3	Endogenous	mRNA	62.5	32.27	38.31	20	32.47	20	43.07	0.818504
			Lrp1	NM_008512.2	Endogenous	mRNA	87.5	1653.23	1447.06	842.26	1342.47	1461.63	1428.37	0.818428
			Tnfrsf13c	NM_028075.2	Endogenous	mRNA	87.5	84.78	82.28	128.81	41.6	50.5	51.22	0.814468
			Irf4	NM_013674.1	Endogenous	mRNA	87.5	134.13	335.39	299.26	155.25	144.29	164.14	0.812468
			Ifit2	NM_008332.2	Endogenous	mRNA	87.5	63.27	64.06	58.62	56.82	38.24	52.39	0.809197
			Tfrc	NM_011638.3	Endogenous	mRNA	87.5	347.35	307.12	314.69	219.18	260.44	252.61	0.799823
			Cd99	NM_025584.2	Endogenous	mRNA	87.5	303.06	488.64	334.74	345	286.41	287.54	0.791771
			Flt3l	NM_013520.2	Endogenous	mRNA	87.5	77.82	124.36	94.87	87.27	62.04	75.67	0.791003
			Gzmk	NM_008196.1	Endogenous	mRNA	37.5	23.41	27.63	20	20	20	20	0.783699
			Isg20	NM_020583.5	Endogenous	mRNA	87.5	232.83	245.57	163.51	197.87	175.31	209.54	0.779923
			Il12a	NM_008351.1	Endogenous	mRNA	75	36.06	30.78	31.62	22.32	30.3	20	0.779773
			Nod1	NM_172729.2	Endogenous	mRNA	87.5	187.28	310.26	215.19	221.21	145.01	194.41	0.779656
			Hmgb1	NM_010439.3	Endogenous	mRNA	87.5	605.49	584.1	456.61	470.83	432.14	490.09	0.77744
			Mfge8	NM_008594.2	Endogenous	mRNA	87.5	93.64	116.82	49.36	58.85	136.35	82.65	0.777369
			C2	NM_013484.2	Endogenous	mRNA	87.5	130.97	74.11	38.56	74.07	95.95	109.43	0.775332
			Pml	NM_008884.5	Endogenous	mRNA	87.5	307.49	285.14	308.52	197.87	183.97	227	0.773974
			Ltbr	NM_010736.3	Endogenous	mRNA	87.5	272.06	238.67	139.6	226.28	196.23	223.51	0.769115
			Cd19	NM_009844.2	Endogenous	mRNA	87.5	427.07	341.67	489	229.33	217.15	245.63	0.768212
			Cd97	NM_011925.1	Endogenous	mRNA	87.5	1824.69	1872.89	1452.35	1395.24	1288.48	1493.56	0.761259
			Tmed1	NM_010744.3	Endogenous	mRNA	87.5	48.08	45.22	26.22	39.57	35.35	40.74	0.760343
			Tnf	NM_013693.1	Endogenous	mRNA	87.5	543.48	741.75	649.43	548.96	484.8	261.93	0.756721
			Fadd	NM_010175.5	Endogenous	mRNA	87.5	36.7	33.29	24.68	29.43	24.53	26.77	0.753036
			Cd79b	NM_008339.2	Endogenous	mRNA	87.5	1805.07	1476.58	2330.86	967.03	845.52	779.96	0.750136
			Gtf3c1	NM_207239.1	Endogenous	mRNA	87.5	166.4	210.4	134.21	153.22	121.92	153.66	0.747094
			Pou2f2	NM_001163556.1	Endogenous	mRNA	87.5	208.79	192.82	225.99	158.3	119.76	93.13	0.743482
			Ets1	NM_001038642.1	Endogenous	mRNA	87.5	3234.32	2901.67	3235.59	2045.67	1889.44	1934.76	0.741972
			Bcl2l1	NM_009743.4	Endogenous	mRNA	87.5	163.87	204.12	111.84	136.99	159.44	137.37	0.741379
			Cxcr5	NM_007551.2	Endogenous	mRNA	87.5	198.03	244.32	305.43	128.87	111.1	107.1	0.737538
			Itga2	NM_008396.2	Endogenous	mRNA	87.5	96.17	123.73	108.75	77.12	56.99	80.32	0.734834
			Cd38	NM_007646.4	Endogenous	mRNA	87.5	303.06	292.05	296.95	159.31	202	213.03	0.732041
			Ceacam1	NM_001039185.1	Endogenous	mRNA	87.5	218.91	172.09	123.41	134.96	153.67	159.48	0.730844
			App	NM_007471.2	Endogenous	mRNA	87.5	3179.28	4407.14	1963.72	3332.33	2583.46	3158.24	0.727468
			Tnfrsf12a	NM_001161746.1	Endogenous	mRNA	87.5	168.93	216.05	94.1	149.16	117.59	199.06	0.727194
			Tnfrsf10b	NM_020275.3	Endogenous	mRNA	75	35.43	45.22	33.94	28.41	20	34.92	0.72703
			Cd40	NM_011611.2	Endogenous	mRNA	87.5	122.11	109.28	123.41	71.03	67.09	74.5	0.726112
			H2-Ob	NM_010389.3	Endogenous	mRNA	87.5	503.62	560.86	688	326.74	300.12	229.33	0.725326
			Cd2	XM_006500959.1	Endogenous	mRNA	87.5	93.01	69.72	91.01	58.85	27.41	58.21	0.72353
			Cd164	NM_016898.2	Endogenous	mRNA	87.5	2197.97	2083.3	1254.13	1636.74	1476.06	1826.49	0.723316
			Vegfc	NM_009506.2	Endogenous	mRNA	87.5	86.68	108.03	62.48	61.9	74.31	80.32	0.716476
			Rag1	NM_009019.2	Endogenous	mRNA	37.5	22.78	33.29	20	20	20	20	0.713394
			Vwf	NM_011708.3	Endogenous	mRNA	87.5	654.2	613.62	374.85	389.65	567.77	470.3	0.710893
			C1ra	NM_023143.3	Endogenous	mRNA	87.5	429.6	293.31	161.97	248.61	315.27	301.51	0.710573
			Bmi1	NM_007552.4	Endogenous	mRNA	87.5	97.43	87.3	80.21	55.81	59.88	66.35	0.70982
			Hc	NM_010406.1	Endogenous	mRNA	87.5	34.17	52.13	23.14	20.29	21.64	57.04	0.707474
			Cx3cl1	NM_009142.3	Endogenous	mRNA	87.5	37.96	50.25	21.6	42.62	20.92	39.58	0.706949
			St6gal1	NM_001252506.1	Endogenous	mRNA	87.5	294.83	285.77	310.83	175.55	165.21	164.14	0.702489
			Lrrn3	NM_010733.2	Endogenous	mRNA	25	28.47	28.89	20	20	20	20	0.69735
			Ccr7	NM_007719.2	Endogenous	mRNA	87.5	906.02	950.26	1074.42	501.27	427.09	566.92	0.692164
			Akt3	NM_011785.3	Endogenous	mRNA	87.5	269.53	256.25	175.86	208.02	150.78	190.91	0.689994
			Hspb2	NM_024441.3	Endogenous	mRNA	62.5	31	42.71	20	33.49	20	27.94	0.688034
			Cma1	NM_010780.2	Endogenous	mRNA	62.5	45.55	25.12	33.94	20	20	23.28	0.687845
			Cd81	NM_133655.2	Endogenous	mRNA	87.5	1636.14	1904.3	987.26	1248.1	1202.63	1429.53	0.687417
			Mapk8	NM_016700.3	Endogenous	mRNA	87.5	122.74	99.23	87.16	72.04	69.26	75.67	0.68507
			Lyve1	NM_053247.4	Endogenous	mRNA	87.5	228.4	331.62	128.04	139.02	179.64	316.64	0.681529
			Fcer2a	NM_001253737.1	Endogenous	mRNA	87.5	144.89	101.12	175.08	44.65	46.89	68.68	0.681476
			Pax5	NM_008782.2	Endogenous	mRNA	87.5	231.57	294.56	316.23	162.35	116.15	122.23	0.681353
			Mapk11	NM_011161.5	Endogenous	mRNA	87.5	52.51	56.53	64.79	31.46	25.97	25.61	0.677871
			Jun	NM_010591.2	Endogenous	mRNA	87.5	1718.39	1667.52	986.49	1117.2	1124.72	1360.85	0.6777
			Snai1	NM_011427.2	Endogenous	mRNA	37.5	20.25	38.94	20	20	20	20	0.67579
			Il34	NM_001135100.1	Endogenous	mRNA	37.5	23.41	35.8	20	20	20	20	0.675562
			Cd55	NM_010016.2	Endogenous	mRNA	87.5	581.44	483.61	577.7	301.37	287.85	270.07	0.674612
			Erbb2	NM_001003817.1	Endogenous	mRNA	87.5	51.88	63.43	33.17	46.68	39.68	34.92	0.669716
			Marco	NM_010766.2	Endogenous	mRNA	87.5	745.31	420.18	147.32	311.52	803.68	294.52	0.667977
			Elane	NM_015779.2	Endogenous	mRNA	25	40.49	20	20	20	20	20	0.661266
			Dpp4	NM_001159543.1	Endogenous	mRNA	87.5	391.64	363.02	298.49	213.09	237.35	247.96	0.660489
			Mef2c	NM_001170537.1	Endogenous	mRNA	87.5	547.28	442.16	545.31	229.33	247.45	284.04	0.660035
			Cmah	NM_001111110.2	Endogenous	mRNA	87.5	478.32	351.09	390.28	237.44	224.37	222.35	0.647713
			Tlr5	NM_016928.2	Endogenous	mRNA	50	34.8	30.15	20	23.34	20	20	0.64157
			Lamp3	NM_177356.3	Endogenous	mRNA	87.5	117.05	202.87	52.45	109.59	86.57	161.81	0.641442
			Egfr	NM_207655.2	Endogenous	mRNA	62.5	37.33	27.01	20	21.31	20.92	20	0.639027
			Itga2b	NM_010575.2	Endogenous	mRNA	87.5	66.43	77.88	44.74	56.82	24.53	58.21	0.638556
			Cxcl15	NM_011339.2	Endogenous	mRNA	87.5	524.5	824.02	185.88	451.55	388.13	674.02	0.630165
			Epcam	NM_008532.2	Endogenous	mRNA	87.5	96.8	131.89	68.65	90.31	45.45	80.32	0.622524
			Cx3cr1	NM_009987.3	Endogenous	mRNA	87.5	259.4	163.3	122.64	153.22	129.86	115.25	0.616241
			Ccl11	NM_011330.3	Endogenous	mRNA	87.5	60.74	48.36	28.54	39.57	25.25	39.58	0.609258
			Cspg4	NM_139001.2	Endogenous	mRNA	75	36.06	49.62	20	32.47	20.2	31.43	0.607493
			Icam2	NM_010494.1	Endogenous	mRNA	87.5	950.3	896.25	559.19	547.95	461	658.89	0.603025
			Cd79a	NM_007655.3	Endogenous	mRNA	62.5	43.02	43.34	42.42	21.31	20	20	0.600567
			Tgfb2	NM_009367.1	Endogenous	mRNA	87.5	60.11	50.87	21.6	42.62	25.97	43.07	0.600378
			Colec12	NM_130449.2	Endogenous	mRNA	87.5	230.3	262.53	107.21	119.74	168.09	193.24	0.596839
			Il6st	NM_010560.2	Endogenous	mRNA	87.5	341.65	347.32	176.63	213.09	183.24	249.12	0.596601
			Vcam1	NM_011693.2	Endogenous	mRNA	87.5	87.94	85.42	44.74	38.56	49.06	72.18	0.589928
			Kit	NM_001122733.1	Endogenous	mRNA	87.5	138.56	196.58	102.58	92.34	79.36	121.07	0.589828
			Vegfa	NM_001025250.3	Endogenous	mRNA	87.5	402.39	544.53	215.19	264.84	271.98	355.05	0.584558
			Cd200	NM_010818.3	Endogenous	mRNA	87.5	202.46	231.13	110.3	143.08	139.24	109.43	0.578946
			C4b	NM_009780.2	Endogenous	mRNA	87.5	294.2	325.97	123.41	180.62	182.52	228.17	0.576229
			Nrp1	NM_008737.2	Endogenous	mRNA	87.5	1375.47	1408.75	677.97	825.98	756.06	855.62	0.559516
			F13a1	NM_001166391.1	Endogenous	mRNA	87.5	202.46	121.22	50.13	154.24	85.85	71.01	0.558005
			Itga6	NM_008397.3	Endogenous	mRNA	87.5	532.09	660.1	350.17	294.27	309.5	372.52	0.556312
			Lbp	NM_008489.2	Endogenous	mRNA	87.5	153.74	128.13	68.65	64.94	75.03	96.62	0.541455
			Thbd	NM_009378.3	Endogenous	mRNA	87.5	2881.91	2806.2	1086.76	1448	1352.69	2261.87	0.540542
			Pecam1	NM_008816.2	Endogenous	mRNA	87.5	2101.8	2115.96	1099.1	1050.23	1015.06	1350.37	0.535208
			Abcb1a	NM_011076.1	Endogenous	mRNA	87.5	171.46	213.54	117.24	93.35	85.85	115.25	0.534662
			Cd34	NM_001111059.1	Endogenous	mRNA	87.5	1472.28	1056.41	501.34	648.4	774.82	749.69	0.528782
			Camp	NM_009921.2	Endogenous	mRNA	87.5	985.1	261.28	273.04	439.37	153.67	448.18	0.527231
			Prkce	NM_011104.2	Endogenous	mRNA	87.5	188.54	266.93	144.23	106.55	102.44	110.59	0.509155
			Dock9	XM_976068.1	Endogenous	mRNA	87.5	274.59	437.13	158.89	227.3	119.04	213.03	0.504594
			Tal1	NM_011527.2	Endogenous	mRNA	87.5	42.39	60.92	25.45	23.34	25.97	29.1	0.502662
			Cmklr1	NM_008153.3	Endogenous	mRNA	87.5	241.69	344.18	121.86	129.88	157.99	175.78	0.499693
			Cd36	NM_007643.3	Endogenous	mRNA	87.5	4116.3	4456.13	1792.49	1989.86	2343.94	2438.82	0.499573
			C1s1	NM_144938.2	Endogenous	mRNA	87.5	385.94	390.66	146.55	159.31	232.3	231.66	0.495635
			Col3a1	NM_009930.1	Endogenous	mRNA	87.5	3554.47	1805.06	836.86	982.25	1406.08	1947.56	0.482575
			Tnfsf13b	NM_033622.1	Endogenous	mRNA	75	42.39	54.01	20.05	28.41	20	24.45	0.481898
			Col4a1	NM_009931.2	Endogenous	mRNA	87.5	521.34	419.55	175.86	197.87	197.67	316.64	0.471915
			Tie1	NM_011587.2	Endogenous	mRNA	87.5	708.62	888.71	357.11	350.08	289.3	504.06	0.469706
			Tgfb3	NM_009368.2	Endogenous	mRNA	87.5	105.66	82.9	27.77	43.63	46.17	57.04	0.463009
			Col1a1	NM_007742.3	Endogenous	mRNA	87.5	1619.06	1023.75	427.3	516.49	664.44	833.51	0.461959
			Mcam	NM_023061.2	Endogenous	mRNA	87.5	792.76	811.46	305.43	398.78	283.52	487.76	0.459878
			Hsd11b1	NM_008288.2	Endogenous	mRNA	87.5	897.79	1086.55	478.2	466.77	264.77	573.91	0.449432
			Jam3	NM_023277.4	Endogenous	mRNA	75	52.51	51.5	20	22.32	20.92	29.1	0.4439
			Mme	NM_008604.3	Endogenous	mRNA	75	48.72	103	23.14	30.44	20	59.37	0.438143
			Ccl21a	NM_011124.4	Endogenous	mRNA	87.5	1187.56	1271.21	428.84	388.64	590.86	721.75	0.433162
			Angpt1	NM_009640.3	Endogenous	mRNA	75	60.74	70.97	20.05	23.34	20	50.06	0.430681
			Cdh5	NM_009868.3	Endogenous	mRNA	87.5	1259.06	1646.79	604.7	687.98	448.73	717.09	0.423026
			Serping1	NM_009776.3	Endogenous	mRNA	87.5	1100.89	1004.28	293.09	456.62	407.61	610	0.419757
			Cfh	NM_009888.3	Endogenous	mRNA	87.5	657.37	533.23	161.97	283.11	244.57	308.49	0.419175
			Itga1	NM_001033228.3	Endogenous	mRNA	87.5	769.35	849.15	299.26	297.31	318.87	416.75	0.411551
			Mpo	NM_010824.2	Endogenous	mRNA	37.5	90.48	20	20	20	20	30.27	0.408535
			Eng	NM_001146350.1	Endogenous	mRNA	87.5	825.03	1345.32	391.82	523.59	286.41	555.28	0.404796
			Ppbp	NM_023785.2	Endogenous	mRNA	87.5	354.31	640.63	230.62	237.44	95.95	238.64	0.403366
			Kdr	NM_010612.2	Endogenous	mRNA	87.5	1343.84	1386.77	539.91	661.6	349.9	639.1	0.401103
			Cxcl12	NM_021704.3	Endogenous	mRNA	87.5	695.33	631.21	272.27	217.15	243.85	321.3	0.397489
			Tnfsf10	NM_009425.2	Endogenous	mRNA	87.5	491.6	587.24	237.56	192.8	212.82	211.87	0.396282
			Dll4	NM_019454.2	Endogenous	mRNA	87.5	189.18	362.39	114.15	148.15	55.55	117.58	0.394719
			Nfatc4	NM_023699.3	Endogenous	mRNA	37.5	46.19	57.78	20	20	20	20	0.384726
			Tek	NM_013690.2	Endogenous	mRNA	87.5	1002.19	1274.35	416.5	410.96	335.47	533.16	0.372515
			Clu	NM_013492.2	Endogenous	mRNA	87.5	1829.75	1261.16	421.13	594.62	644.24	606.5	0.366638
			Mill2	NM_153760.2	Endogenous	mRNA	87.5	111.99	126.24	39.34	39.57	20.2	55.88	0.325295
			Angpt2	NM_007426.3	Endogenous	mRNA	87.5	87.31	147.6	28.54	39.57	31.74	43.07	0.304202
			Pdgfrb	NM_008809.1	Endogenous	mRNA	75	67.7	157.02	20.05	43.63	20	34.92	0.263884
			C7	XM_356827.6	Endogenous	mRNA	87.5	538.42	590.38	99.5	112.63	106.77	275.89	0.263461
			Cxcl14	XM_006517307.1	Endogenous	mRNA	87.5	310.65	390.03	70.96	77.12	88.74	130.38	0.262031
			POS_F	ERCC_00034.1	Positive	SYSTEM	0	28	33	20	19	12	13
			Polr1b	NM_009086.2	Housekeeping	mRNA	87.5	41.76	35.17	31.62	35.52	34.63	39.58
			POS_E	ERCC_00035.1	Positive	SYSTEM	0	47	64	54	66	37	59
			Eif2b4	NM_001127355.1	Housekeeping	mRNA	87.5	74.03	70.97	94.1	86.25	86.57	79.16
			Edc3	NM_153799.3	Housekeeping	mRNA	87.5	74.66	77.25	73.27	52.77	70.7	60.53
			Nubp1	NM_011955.2	Housekeeping	mRNA	87.5	101.23	112.42	141.15	110.6	100.28	108.26
			Tbp	NM_013684.3	Housekeeping	mRNA	87.5	103.76	97.98	87.16	111.62	101.72	123.4
			Abcf1	NM_013854.1	Housekeeping	mRNA	87.5	152.48	146.97	137.29	140.03	155.11	166.47
			Sap130	NM_172965.2	Housekeeping	mRNA	87.5	175.89	168.95	161.2	156.27	152.94	138.53
			Sf3a3	NM_029157.3	Housekeeping	mRNA	87.5	178.42	199.1	185.11	187.72	166.65	130.38
			Hdac3	NM_010411.2	Housekeeping	mRNA	87.5	219.54	207.89	225.99	176.56	209.22	194.41
			POS_D	ERCC_00092.1	Positive	SYSTEM	0	280	351	349	321	270	306
			Alas1	NM_020559.2	Housekeeping	mRNA	87.5	332.8	590.38	404.16	679.86	629.09	563.43
			Sdha	NM_023281.1	Housekeeping	mRNA	87.5	355.57	336.64	339.37	361.24	367.93	371.35
			G6pdx	NM_008062.2	Housekeeping	mRNA	87.5	455.54	540.14	415.73	644.35	567.77	462.15
			Gusb	NM_010368.1	Housekeeping	mRNA	87.5	523.87	456.6	394.9	584.48	671.66	701.96
			Polr2a	NM_009089.2	Housekeeping	mRNA	87.5	847.18	813.35	713.45	635.21	643.52	793.93
			Tubb5	NM_011655.4	Housekeeping	mRNA	87.5	962.96	993.6	1021.2	959.92	867.89	989.5
			Eef1g	NM_026007.4	Housekeeping	mRNA	87.5	1112.27	1011.81	1389.88	1038.06	1085.04	1052.36
			Hprt	NM_013556.2	Housekeeping	mRNA	87.5	1230.59	1003.02	925.56	993.41	971.05	989.5
			POS_C	ERCC_00002.1	Positive	SYSTEM	0	1396	1349	1478	1283	1008	1361
			Oaz1	NM_008753.4	Housekeeping	mRNA	87.5	2299.84	2353.36	2535.25	2337.91	2141.22	2265.36
			Ppia	NM_008907.1	Housekeeping	mRNA	87.5	3457.03	2966.99	3249.47	2940.65	3003.34	3274.65
			POS_B	ERCC_00112.1	Positive	SYSTEM	0	4342	4397	4674	4158	3276	4479
			Rpl19	NM_009078.2	Housekeeping	mRNA	87.5	7306.97	7612.79	10804.3	8061.93	7809.54	7647.06
			POS_A	ERCC_00117.1	Positive	SYSTEM	0	13323	16804	16986	15758	10852	14020
								20190806_MGC-KT-1920_EP002_02.RCC	20190806_MGC-KT-1920_EP003_03.RCC	20190806_MGC-KT-1920_EP005_05.RCC	20190806_MGC-KT-1920_EP006_06.RCC	20190806_MGC-KT-1920_EP007_12.RCC	20190806_MGC-KT-1920_EP008_11.RCC

## Sheet: Fig 5. 
Figure 5A				Figure 5B																					Fig 5C					Fig 5D				Fig 5E
Hallmark pathway analysis				HALLMARK_INTERFERON_GAMMA_RESPONSE										HALLMARK_INTERFERON_ALPHA_RESPONSE											Cytokine secretion from MAIT cells					Lung tumour metastases				Bespoke NK genes
	NES score	FDR q-val		SYMBOL	5-OP-RU + B16	5-OP-RU + B16	5-OP-RU	5-OP-RU	PBS + B16	PBS + B16	PBS	PBS		SYMBOL	5-OP-RU + B16	5-OP-RU + B16	5-OP-RU	5-OP-RU	PBS + B16	PBS + B16	PBS	PBS			IFNγ					PBS	5-OP-RU	5-OP-RU + aIFNγ		SYMBOL	5-OP-RU + B16	5-OP-RU + B16	5-OP-RU	5-OP-RU	PBS + B16	PBS + B16	PBS	PBS
HALLMARK_MYC_TARGETS_V1	2.41588	0		Cxcl9	42.676	49.963	50.464	44.419	1.443	0.503	0	0.29		Cxcl9	42.676	49.963	50.464	44.419	1.443	0.503	0	0.29			Day 0	Day 2	Day 3	Day 5		102	51	111		Gzmb	288.238	215.042	313.837	469.523	116.408	127.774	197.22	247.188
HALLMARK_INTERFERON_GAMMA_RESPONSE	2.4575	0		H2-Aa	29.733	24.382	69.987	81.928	59.166	64.39	13.487	12.185		Il18rap	288.587	289.387	265.951	280.003	398.771	434.633	570.794	550.66			4.19	30.6	12.2	5.5		146	5	144		Klrk1	320.07	271.401	308.68	326.067	283.324	285.731	353.724	404.146
HALLMARK_INTERFERON_ALPHA_RESPONSE	2.4345	0		Gbp2	55.968	59.956	71.829	75.676	16.836	22.134	12.469	15.087		Il1b	177.7	137.899	140.343	129.308	85.142	106.143	41.225	46.71			10.6	25.1	28.9	13.7		72	100	73		Tyrobp	412.418	371.727	477.755	473.801	289.578	332.012	356.778	365.269
HALLMARK_G2M_CHECKPOINT	2.43217	0		H2-Eb1	41.277	42.369	58.2	62.515	67.344	54.329	16.287	13.056		Il18r1	98.644	92.732	108.296	101.67	197.221	177.576	228.521	213.533			23.6	76.5	21.1	11.7		100	25	88		Cd96	27.984	25.581	29.468	25.993	48.584	37.226	27.484	54.834
HALLMARK_E2F_TARGETS	2.77356	0		Itgb7	216.528	239.424	349.936	334.951	213.576	183.613	158.031	152.607		Rgs1	255.706	265.405	267.056	303.364	129.877	150.411	135.637	140.421			5.36	65.8	20.1	7.62		127	104	95		Adora2a	55.968	73.146	81.406	56.922	116.889	109.664	87.54	88.198
HALLMARK_MYC_TARGETS_V2	2.05734	0.000299		H2-Ab1	39.528	45.567	65.199	65.148	55.318	69.421	17.813	16.247		Clec7a	27.984	33.176	47.149	45.406	25.975	28.674	14.76	17.117			1.68	38.7	32.3	4.72		92	51	88		Prf1	1061.3	989.273	1217.41	1265.11	649.866	734.953	1003.91	989.331
HALLMARK_OXIDATIVE_PHOSPHORYLATION	2.0429	0.0004		Stat1	176.651	181.866	180.125	166.817	84.18	78.475	68.709	76.303		Ifitm1	19.939	14.789	18.418	15.793	7.696	9.558	0.763	3.772								144	9	106		Cd226	31.482	26.78	32.415	27.638	21.165	28.171	12.724	22.92
HALLMARK_MYOGENESIS	-2.12453	0.000683		Psma2	203.236	152.288	269.635	301.719	122.181	129.283	151.669	131.427		Ly6e	165.107	200.653	210.698	191.823	125.548	109.664	112.988	108.217			TNF					73	30	75		Ncr1	193.791	172.273	227.643	254.997	163.068	125.762	192.385	185.971
HALLMARK_IL6_JAK_STAT3_SIGNALING	1.91363	0.0017789		Lgals3bp	93.048	104.323	76.249	104.302	41.368	32.195	37.154	36.266		Cxcl10	8.745	8.394	6.63	17.768	0.481	1.006	0.763	0.58			Day 0	Day 2	Day 3	Day 5		32	24	169		Hcst	137.822	164.279	148.446	124.044	158.739	165	134.11	162.471
HALLMARK_INFLAMMATORY_RESPONSE	1.83024	0.00450269		Psmb10	145.518	148.291	135.922	156.946	87.066	66.402	68.963	75.433		Il2rb	607.958	658.716	828.796	876.86	591.181	634.847	575.374	536.444			4.79	23	3.68	1.26		155	5	99		Klra1	89.899	63.154	75.512	96.734	44.254	49.802	67.182	73.692
				Gzma	5512.9	4684.16	6422.24	6404.2	3146.39	3231.58	4377.53	4271.24		Slc7a2	4.198	4.397	9.209	11.516	3.848	4.527	0.763	0.58			8.96	25.1	7.41	21.9		67	68			Tnf	2.449	5.196	3.684	8.226	4.329	3.018	2.799	4.352
				Gbp7	239.265	201.852	220.275	244.797	162.587	123.247	128.257	124.464		Irf1	535.898	470.854	554.372	617.586	430.037	433.627	385.025	396.023			30.7	65.6	6.67	8.43						Ifng	60.516	52.761	41.256	65.148	34.634	47.287	55.731	50.482
				Psmb5	78.006	69.949	88.405	108.25	72.635	71.433	43.007	50.192		Sema4d	72.759	56.758	90.983	84.889	40.406	34.207	36.39	52.223			2.77	53.9	8.55	2.82						Cd244	153.564	151.089	133.344	138.85	113.041	103.125	126.73	120.693
				Cd74	44.775	51.962	55.621	59.883	95.724	78.475	26.975	12.475		Btg2	181.898	153.487	169.074	185.243	226.563	258.567	245.062	243.996			8.38	21.9	16.2	10.6
				Ifitm1	19.939	14.789	18.418	15.793	7.696	9.558	0.763	3.772		Gabbr1	27.634	32.376	26.89	27.309	70.23	51.814	46.824	54.834
				Ly6e	165.107	200.653	210.698	191.823	125.548	109.664	112.988	108.217		Klf6	420.813	398.107	437.236	480.381	467.076	463.307	564.432	599.691
				Cxcl10	8.745	8.394	6.63	17.768	0.481	1.006	0.763	0.58		Nmi	77.306	73.946	79.933	82.257	45.216	46.783	44.788	45.26
				Rsad2	18.889	21.584	22.47	16.122	8.658	9.558	5.09	1.161		Atp2b1	391.43	392.112	399.664	379.37	517.584	524.679	481.981	503.369
				Jak1	1078.09	1186.73	1200.46	1081.19	1456.55	1447.77	1562.49	1477.61		Rasgrp1	46.174	44.367	64.83	65.148	35.115	33.704	33.082	35.105
				Zbp1	29.383	25.181	34.994	35.864	10.102	11.57	10.434	13.926		Pde4b	204.985	173.872	222.854	247.758	203.474	177.073	159.558	142.742
				Ifit3	6.296	4.397	8.472	11.845	2.886	1.509	0.509	0.58		Rtp4	19.939	12.791	15.839	16.122	8.658	6.037	4.581	4.932
				Il2rb	607.958	658.716	828.796	876.86	591.181	634.847	575.374	536.444		Ccl17	6.996	7.594	7.367	8.884	5.772	6.037	1.272	1.161
				Xcl1	59.117	30.378	90.615	100.025	7.215	14.085	41.48	38.877		Atp2a3	174.901	204.25	194.122	153.985	222.715	206.25	248.879	221.076
				Irf1	535.898	470.854	554.372	617.586	430.037	433.627	385.025	396.023		Cybb	66.113	48.764	84.353	85.218	76.483	72.439	46.824	51.933
				Arl4d	10.494	7.994	10.682	14.806	7.696	13.079	28.756	39.457		Abca1	8.745	14.389	10.314	12.503	14.912	20.625	24.684	24.661
				Psmb8	163.358	127.906	184.545	202.681	63.495	84.512	113.497	115.47		Epas1	1.749	2.398	10.314	4.935	54.837	38.735	18.322	16.827
				Csf2rb	16.091	15.189	20.628	16.78	16.355	19.116	5.344	5.512		Slc4a7	30.783	37.572	30.205	25.006	56.761	42.759	43.77	47
				Irf8	1614.34	1473.72	1934.96	1961.01	1600.86	1571.52	1403.95	1403.34		Rel	118.583	89.135	71.092	76.006	116.889	147.393	97.974	105.316
				Nmi	77.306	73.946	79.933	82.257	45.216	46.783	44.788	45.26		Fpr2	6.296	10.792	8.84	12.832	4.81	4.527	2.799	2.321
				Pde4b	204.985	173.872	222.854	247.758	203.474	177.073	159.558	142.742		Nampt	46.874	36.773	46.781	49.683	21.646	18.613	26.975	25.241
				Psmb2	18.889	16.388	15.102	29.942	8.658	7.546	6.871	7.253		Il7r	17.14	14.389	16.944	11.845	37.52	31.189	21.376	32.784
				Txnip	42.676	37.972	85.826	150.695	25.013	67.911	185.005	244.577		Bst2	12.943	5.596	7.735	12.174	0.962	6.54	1.527	2.321
				Lap3	17.14	17.987	26.521	25.664	14.431	12.073	9.416	10.154		Selenos	209.882	166.278	175.705	215.513	147.194	155.442	122.404	147.384
				Irf2	223.874	208.247	201.121	176.359	219.348	244.984	240.736	258.793		Cmklr1	127.328	115.515	143.29	147.734	139.017	108.155	101.028	96.902
				Tnfaip3	116.484	91.932	81.774	111.541	95.243	120.732	125.712	162.471		Kif1b	92.698	96.729	86.563	108.579	111.117	109.664	139.708	114.6
				Wars	26.935	22.384	28.732	28.954	21.165	19.619	11.197	13.056		Il4ra	104.941	99.127	117.505	124.044	161.625	117.21	81.178	82.976
				Psme1	275.995	282.592	304.997	285.596	134.206	178.079	194.93	192.644		Il10ra	50.022	52.362	46.413	29.284	53.394	43.262	52.168	58.025
				Rtp4	19.939	12.791	15.839	16.122	8.658	6.037	4.581	4.932		Cd69	26.585	29.978	32.415	31.916	14.912	12.073	21.631	10.154
				Gbp4	88.85	93.531	97.614	109.895	39.925	64.39	52.422	65.569		Ccrl2	18.54	19.186	19.891	19.742	11.064	10.564	6.107	12.185
				Isg20	10.144	3.597	8.84	15.464	0	2.012	1.272	2.031		Msr1	3.848	5.596	4.052	6.252	0.481	2.012	0.763	0.87
				Casp3	73.459	57.957	89.51	68.767	42.811	50.305	37.408	49.612		Hck	9.445	13.59	8.84	8.226	7.696	12.576	2.036	3.482
				St8sia4	85.352	79.142	73.671	93.444	110.155	109.161	124.694	108.797		Cdkn1a	222.825	182.266	191.544	199.062	273.223	275.67	217.324	243.416
				Oas3	5.247	1.999	6.262	1.316	0.481	0.503	0	0		Ptafr	7.696	3.597	3.315	4.935	7.696	5.534	0.509	0.87
				Epas1	1.749	2.398	10.314	4.935	54.837	38.735	18.322	16.827		Inhba	3.848	5.596	8.84	4.935	2.405	0	0	2.031
				Nup93	27.285	24.382	47.149	47.709	21.165	23.14	22.394	27.272		Eif2ak2	33.581	24.782	22.47	23.69	12.026	14.085	11.706	12.766
				Fpr2	6.296	10.792	8.84	12.832	4.81	4.527	2.799	2.321		Plaur	8.395	7.594	11.051	10.529	14.912	12.073	3.817	4.642
				Stat3	495.321	433.282	603.731	666.611	427.151	463.81	464.167	462.171		Axl	6.996	11.991	12.524	15.135	15.874	19.116	5.599	6.383
				Nampt	46.874	36.773	46.781	49.683	21.646	18.613	26.975	25.241		Csf1	3.498	4.796	5.894	5.264	0	2.012	1.272	0.58
				Mthfd2	17.84	32.776	32.047	34.219	21.646	17.104	13.487	17.117		Marco	4.198	3.997	11.787	9.213	6.253	5.03	2.799	4.352
				Bst2	12.943	5.596	7.735	12.174	0.962	6.54	1.527	2.321		Ifitm3	51.071	57.558	81.774	59.225	126.029	74.954	48.86	39.167
				Isg15	23.087	19.186	26.153	25.993	9.139	13.079	12.215	11.895		Clec5a	6.646	6.395	4.052	4.606	0.481	1.509	0.509	1.161
				Ripk1	81.154	97.129	79.933	72.057	92.357	88.536	96.447	107.637		Relb	15.042	15.988	11.787	21.387	16.836	22.134	23.157	30.753
				Klrk1	320.07	271.401	308.68	326.067	283.324	285.731	353.724	404.146		Fzd5	29.733	28.779	34.257	34.877	30.786	42.256	43.261	51.933
				Cmklr1	127.328	115.515	143.29	147.734	139.017	108.155	101.028	96.902		Slc4a2	20.988	15.589	20.259	18.755	29.824	16.601	32.319	26.692
				Ptpn6	171.753	165.878	163.181	157.605	115.927	116.707	105.608	118.662		Chst2	7.696	4.397	6.999	3.29	7.696	3.018	1.781	0.58
				Tnfaip2	29.383	37.572	21.365	46.722	17.798	29.68	15.269	16.537		Cd82	40.227	32.776	28.363	30.929	38.001	45.274	41.225	38.877
				Oasl2	15.042	9.593	10.682	13.49	4.329	3.521	4.326	3.482		Braf	32.881	31.577	20.996	24.019	48.103	44.268	28.756	32.494
				Ifi44	6.996	5.196	4.052	4.606	1.443	1.509	0.509	0.58		Sell	357.149	309.373	407.767	414.905	269.375	305.853	331.33	315.948
				H2-K1	1723.13	1437.34	2106.61	2252.2	1303.58	1356.72	1666.58	1711.17		Osm	13.642	4.397	14.734	37.838	4.329	7.043	9.67	16.827
				Xaf1	29.383	37.173	29.837	31.587	15.874	9.055	17.559	13.636		Tlr2	5.597	4.397	6.999	8.555	6.253	4.024	0.763	4.642
				Il4ra	104.941	99.127	117.505	124.044	161.625	117.21	81.178	82.976		Itga2b	1.399	2.798	1.473	0.329	6.253	6.54	1.781	5.222
				Gbp3	60.866	57.158	53.043	40.47	21.646	24.649	25.702	29.593		Irf7	25.186	26.381	34.994	21.058	25.494	18.11	18.068	17.117
				Il10ra	50.022	52.362	46.413	29.284	53.394	43.262	52.168	58.025		Calcrl	22.737	15.189	22.838	18.097	27.418	36.723	31.81	23.5
				Cd69	26.585	29.978	32.415	31.916	14.912	12.073	21.631	10.154		Acvr1b	0.7	1.599	2.947	3.29	0.481	2.515	5.599	9.284
				Ptgs2	5.247	7.594	8.472	8.884	3.367	2.012	0.509	3.482		Ccl5	3188.1	3237.22	3394.75	3342.27	3266.17	3076.64	3490.16	3497.18
				Sod2	31.482	26.78	47.149	50.999	25.494	24.146	29.01	30.173		Tlr12	7.696	5.196	5.157	5.593	7.215	7.546	10.179	8.704
				H2-Q7	568.08	422.49	706.134	784.732	295.35	445.197	530.841	539.345		Rasgrp3	1.049	0.799	2.947	0.658	1.924	7.546	7.38	2.611
				Cdkn1a	222.825	182.266	191.544	199.062	273.223	275.67	217.324	243.416		Gna15	4.198	6.795	13.997	9.871	8.177	13.079	6.616	5.803
				Fgl2	173.152	150.29	226.906	296.454	81.293	104.131	185.769	190.323		Slc31a1	7.696	3.997	6.262	7.897	4.81	7.043	2.799	3.482
				Socs3	69.261	57.957	94.667	125.36	21.646	51.814	56.24	78.914		Ptpre	158.111	158.284	143.658	153.327	159.701	151.417	153.196	171.175
				Eif2ak2	33.581	24.782	22.47	23.69	12.026	14.085	11.706	12.766		Abca7	19.939	20.785	16.944	27.638	27.9	21.128	30.537	27.852
				Usp18	3.848	5.196	12.156	7.239	0	3.018	2.29	2.321		Rgs16	7.346	8.394	10.682	19.413	2.886	2.515	10.434	5.803
				Ifit1	10.844	5.996	4.052	6.91	3.848	0	0.509	1.451		Abi1	85.702	73.546	72.566	93.444	87.547	85.015	90.34	97.482
				Ncoa2	36.03	36.773	34.625	42.116	49.546	49.802	46.824	57.735		Lck	183.297	175.471	221.012	239.204	273.704	250.015	258.549	235.002
				Ptgs1	12.593	10.392	4.052	12.832	17.798	13.079	14.251	19.729		Pvr	13.293	7.594	13.261	16.78	13.95	15.594	11.451	6.093
				Psme2	8.395	7.195	11.051	15.793	0	0.503	4.835	5.222		Tgfbr1	12.243	8.394	13.261	13.161	9.139	7.043	20.104	16.537
				Eif4e3	59.467	53.161	62.252	63.502	54.837	45.777	38.681	44.679		Itgb3	4.897	8.394	6.63	12.832	9.139	11.57	5.599	4.642
				Peli1	138.172	107.121	120.452	136.547	90.914	99.603	148.615	160.73		Atp2a2	75.557	61.555	77.723	85.547	53.875	46.28	73.544	48.741
				Ifitm3	51.071	57.558	81.774	59.225	126.029	74.954	48.86	39.167		Lcp2	73.459	73.946	59.305	89.167	83.699	70.93	78.379	90.81
				Tap1	132.226	113.916	104.612	125.36	64.458	65.899	87.795	75.143		Pde4d	16.441	13.99	16.208	16.78	16.836	28.171	23.921	19.148
				Trim21	9.445	7.994	13.997	10.858	7.215	8.049	7.125	2.321		Ifitm2	4.547	5.196	3.684	2.961	11.545	11.57	8.398	3.191
				Isoc1	31.132	19.586	42.361	46.722	30.786	23.643	24.43	30.753		Hbegf	2.798	8.394	3.684	7.239	12.507	12.073	5.599	12.766
				Ifi35	18.54	29.978	23.943	26.98	18.76	11.57	13.742	14.506		Ripk2	3.148	2.798	5.525	5.593	4.329	2.012	9.161	9.284
				B2m	3193.7	2989.8	3588.87	3780.2	2523.46	2580.13	2853.71	3165.28		Cd48	40.227	24.382	35.73	70.741	14.431	24.649	55.476	74.562
				Serping1	3.848	3.198	6.999	6.252	11.064	5.03	2.036	2.031		Tnfsf10	6.296	10.792	8.104	9.542	7.215	2.012	6.107	2.901
				Cd274	42.326	44.767	33.52	29.942	25.494	15.091	15.014	22.92		Scn1b	3.848	5.196	4.052	5.593	14.912	8.552	3.817	0.29
				Btg1	664.626	571.18	629.885	778.81	532.496	718.352	742.566	840.206		Nlrp3	15.042	9.193	6.262	6.581	9.621	13.079	2.29	4.932
				Arl4c	153.214	142.295	167.233	186.559	173.65	140.853	194.167	208.311		Adrm1	16.791	11.991	12.156	14.806	10.583	11.57	23.157	11.895
				H2-T23	4.547	3.198	8.104	6.252	3.848	1.006	1.272	3.191		Nrros	41.627	41.969	54.885	68.109	59.647	52.317	52.931	42.939
				Ifit2	18.54	11.591	11.787	12.174	5.291	9.055	7.38	3.772		Ptger4	41.976	31.577	55.621	53.303	48.103	41.25	41.734	42.939
				Ifi27l2a	3.498	6.795	9.209	13.49	12.026	10.061	2.799	7.253		Cd55	12.943	12.391	9.577	12.832	12.507	11.067	13.996	14.796
				H2-M3	8.395	5.596	8.472	16.122	1.443	1.509	5.599	5.512		Itgav	27.634	24.382	19.891	20.4	15.874	21.128	22.14	25.531
				Rnf213	54.569	51.162	29.1	46.393	32.71	29.177	17.05	31.624		Ptpra	63.314	49.963	65.567	51.328	79.85	71.936	59.548	68.18
				Gbp5	31.832	26.381	22.101	25.006	14.431	12.073	13.742	15.377		Slc28a2	18.889	13.99	20.628	32.245	9.139	17.104	23.666	40.618
				P2ry14	17.14	13.59	16.944	14.477	14.912	10.061	7.889	9.574		Gpr132	60.166	60.755	46.044	56.593	70.23	76.463	57.257	54.254
				Samd9l	116.135	106.322	100.192	114.502	87.547	79.482	75.58	87.908		Kif1c	41.976	47.965	54.516	58.896	53.875	44.268	56.494	66.729
				Znfx1	34.281	43.568	28.732	40.141	37.039	50.305	36.645	52.803		Cd14	3.848	5.596	4.42	6.91	4.81	1.006	2.29	3.772
				Irf7	25.186	26.381	34.994	21.058	25.494	18.11	18.068	17.117		Sgms2	5.247	1.999	4.42	0.329	3.367	10.564	1.272	0.58
				Cmpk2	1.749	6.795	13.261	3.948	10.102	2.012	3.817	2.031		Nfkb1	66.812	73.546	88.037	79.954	75.04	85.015	87.795	88.489
				Samhd1	190.293	158.284	198.911	176.359	174.131	154.436	152.432	141.292		Sri	130.826	115.515	146.973	161.553	122.181	109.664	131.056	131.137
				Pnp	21.338	21.184	30.205	32.245	20.684	20.122	21.122	20.309		Icam1	64.364	53.161	63.357	78.309	47.622	61.875	70.999	78.624
				Ccl5	3188.1	3237.22	3394.75	3342.27	3266.17	3076.64	3490.16	3497.18		Gnai3	54.569	35.574	64.094	76.993	37.52	45.274	60.566	54.834
				Casp4	17.49	20.385	16.944	16.451	8.177	11.57	11.706	7.833		Ccr7	4.198	2.798	4.052	5.923	4.81	6.54	2.29	3.772
				Bpgm	7.346	5.996	7.367	5.923	9.139	10.061	11.706	10.154		Tnfrsf1b	64.014	45.167	74.407	94.76	40.887	46.28	71.254	69.34
				Ptpn1	202.186	200.653	220.644	228.675	238.108	227.378	245.571	240.225		Raf1	6.996	6.795	6.262	15.135	5.291	7.546	12.724	13.636
				H2-Q10	2.449	1.599	5.894	5.923	4.81	2.515	2.799	1.451		Emp3	162.658	164.679	217.697	185.243	201.069	163.491	181.697	163.631
				Gbp8	69.611	59.556	59.305	63.831	47.622	71.433	42.243	47.871		Mxd1	321.119	269.002	270.74	277.042	344.415	321.448	235.646	241.095
				Socs1	13.992	8.394	14.734	26.322	2.405	4.024	11.197	14.216		Pde4a	17.14	25.181	40.519	28.954	33.672	21.631	25.448	29.593
				Mt2	4.198	1.999	8.104	6.91	5.291	5.534	3.308	3.772		Psen2	40.927	33.975	56.358	47.38	49.546	28.674	35.627	49.031
				Lcp2	73.459	73.946	59.305	89.167	83.699	70.93	78.379	90.81		Icosl	4.198	5.596	7.367	7.897	5.291	5.534	2.545	7.833
				Pde4d	16.441	13.99	16.208	16.78	16.836	28.171	23.921	19.148		Ifitm6	6.646	5.596	2.947	7.568	9.139	8.552	5.599	1.161
				Psmb9	40.577	22.384	27.627	57.58	12.988	22.134	29.01	28.723		Atp2c1	18.889	13.59	14.734	15.135	19.241	18.11	15.269	17.408
				Pim1	416.615	414.895	540.006	659.044	416.569	419.542	616.6	634.216		Rela	49.672	48.364	74.039	56.264	70.711	80.488	51.659	59.476
				Slamf7	216.178	225.434	266.32	233.61	164.992	193.17	204.855	204.829		Pik3r5	38.129	41.569	54.148	64.161	52.432	70.93	58.53	62.377
				Ifitm2	4.547	5.196	3.684	2.961	11.545	11.57	8.398	3.191		Ahr	10.494	7.195	6.63	4.935	2.405	5.03	3.563	4.642
				Ripk2	3.148	2.798	5.525	5.593	4.329	2.012	9.161	9.284		Psen1	51.421	51.562	32.415	46.393	44.735	41.753	40.462	40.328
				Tnfsf10	6.296	10.792	8.104	9.542	7.215	2.012	6.107	2.901		Slc7a1	64.014	51.962	75.881	68.438	50.989	35.716	53.186	71.081
				Casp7	6.646	9.593	15.102	17.768	4.81	6.54	15.014	4.352		Rasgrp2	125.929	117.514	183.808	179.32	165.954	197.195	190.858	167.113
				Ptpn11	81.504	68.35	74.407	78.638	63.014	84.009	84.232	83.847		P2rx4	4.897	3.997	4.052	5.923	3.848	7.043	3.817	3.482
				Pfkp	177.7	211.045	189.334	173.398	150.08	145.381	153.45	143.903		Tapbp	249.759	308.174	292.841	244.139	248.21	189.146	246.08	230.941
				Trafd1	36.729	30.777	44.939	50.341	27.9	31.189	28.756	43.229		Nfkb2	16.441	22.783	18.786	16.122	14.431	16.098	15.269	20.309
				Nlrc5	52.47	57.558	46.413	47.38	40.887	19.619	35.881	33.945		Gpr183	2.798	6.795	8.104	4.606	5.772	4.024	4.326	5.803
				Tor1b	67.862	77.543	51.201	63.831	76.964	63.887	70.49	56.865		Rhog	66.113	72.747	74.039	61.857	63.014	70.427	64.892	67.309
				Gpr18	16.091	10.392	14.366	17.768	2.405	10.061	15.014	3.772		Nfkbia	827.984	627.139	753.651	882.125	646.98	709.801	750.709	814.095
				Ddx58	86.052	96.729	97.982	80.941	77.926	59.863	70.999	71.661		Lrrc17	18.889	15.988	25.785	22.045	127.472	28.674	17.559	23.5
				Mvp	18.54	17.187	25.785	19.084	17.317	25.655	29.265	24.661		Abca2	39.878	51.962	77.354	83.244	91.395	47.287	77.361	77.464
				Slc25a28	12.243	13.19	11.419	14.148	12.988	9.558	15.778	16.827		Gch1	5.597	3.997	6.999	10.858	8.177	6.037	8.398	9.574
				Pim2	19.939	17.587	21.733	29.284	9.621	9.055	21.122	15.087		Mertk	1.049	1.999	5.525	5.264	10.102	12.576	4.326	4.932
				Pnpt1	7.696	13.59	9.209	5.593	4.81	8.049	8.907	11.895		Araf	30.433	33.176	40.151	43.432	34.153	29.68	45.552	34.525
				Mt1	11.893	14.789	15.839	15.793	30.305	10.564	12.469	8.414		Atp2b4	170.354	212.644	191.544	182.94	191.448	191.661	173.045	182.78
				Lats1	25.186	18.786	22.47	19.413	23.089	21.128	22.14	27.272		Ifnar1	23.787	24.382	20.259	25.006	18.76	24.146	25.702	17.698
				Vamp8	31.832	39.971	30.205	32.903	38.001	29.68	39.444	32.204		Hif1a	36.38	33.975	48.623	35.864	33.191	27.668	35.881	44.679
				Sp110	129.077	118.313	113.821	94.102	101.978	92.561	96.193	125.044		Slc11a2	3.848	11.192	14.366	13.161	14.431	11.57	15.014	11.315
				Gbp6	9.445	4.796	3.315	9.213	0.962	2.012	3.054	3.772		Irak2	54.569	37.972	30.942	46.722	37.039	44.771	35.118	38.297
				Oasl1	7.346	5.196	7.367	4.277	2.405	2.515	2.29	4.062		Tnfrsf9	122.781	125.508	134.449	103.973	109.674	131.799	106.626	114.89
				Pml	20.988	27.979	36.835	32.245	31.748	19.619	26.211	25.821		Lyn	88.85	84.738	87.668	80.283	86.104	88.033	74.562	81.526
				Ifnar2	27.984	25.581	33.152	15.135	16.355	23.14	31.81	25.241		Ldlr	13.992	11.591	13.629	13.161	33.191	18.613	11.451	13.636
				Ifit1bl1	2.449	3.997	6.262	5.264	1.924	2.012	4.072	2.031		Gnai2	710.8	809.405	886.259	839.022	816.301	741.996	818.146	792.625
				Trim25	36.729	33.575	48.254	53.632	36.558	34.71	42.498	38.587
				Dhx58	5.597	7.195	10.682	5.264	6.253	3.521	3.308	6.383
				Stat2	27.634	35.974	28.363	37.18	21.165	25.152	19.34	31.044
				Nfkb1	66.812	73.546	88.037	79.954	75.04	85.015	87.795	88.489
				Pim3	137.473	105.522	149.552	189.191	117.37	139.847	151.16	132.878
				Plscr1	9.445	5.596	8.104	16.78	5.291	7.043	5.853	11.025
				Sri	130.826	115.515	146.973	161.553	122.181	109.664	131.056	131.137
				Jak2	37.429	35.974	38.677	40.799	45.697	46.783	32.573	31.334
				Icam1	64.364	53.161	63.357	78.309	47.622	61.875	70.999	78.624
				Mx1	9.445	11.991	9.946	15.464	4.81	6.037	8.398	9.574
				Helz2	12.593	10.792	17.681	24.348	3.367	5.534	13.742	17.698
				Trim14	9.794	18.386	10.682	16.451	21.165	12.073	11.197	8.124
				Irf5	8.395	3.997	11.051	8.555	6.253	12.073	6.871	6.673
				Sppl2a	87.101	84.738	96.877	102.328	78.888	69.924	72.272	96.902
				Casp8	59.816	47.965	68.145	58.896	48.584	50.305	63.874	68.18
				Pde4a	17.14	25.181	40.519	28.954	33.672	21.631	25.448	29.593
				Herc3	10.844	8.794	8.84	12.503	8.177	15.091	8.907	16.827
				Rbck1	60.516	53.561	68.514	56.264	62.052	67.408	54.458	49.612
				Itgb2	350.852	291.786	424.343	584.683	231.374	274.161	411.999	462.462
				Arl4a	37.079	30.378	39.782	36.193	26.937	32.195	28.247	34.525
				H2-D1	838.478	640.329	925.673	1091.06	521.913	621.264	850.21	923.472
				Ifitm6	6.646	5.596	2.947	7.568	9.139	8.552	5.599	1.161
				Ncoa3	44.775	34.774	41.624	37.509	50.508	43.765	38.172	43.519
				Bank1	6.296	4.397	4.052	4.606	6.734	7.546	3.817	6.963
				H2-Q8	24.136	17.987	34.257	32.903	17.798	14.588	28.756	27.562
				Lats2	39.528	33.575	40.151	51.328	38.001	50.305	43.77	48.451
				Adar	21.688	31.577	39.045	41.458	19.241	22.637	42.752	25.241
				Tapbp	249.759	308.174	292.841	244.139	248.21	189.146	246.08	230.941
				Ptpn2	84.303	85.937	67.777	87.851	87.547	78.979	79.397	74.272
				Trim26	22.387	25.581	33.52	30.929	25.975	28.674	31.555	33.655
				Pfkl	20.988	15.189	27.627	23.032	38.963	28.674	22.394	20.599
				Myd88	68.212	53.561	50.833	59.225	37.039	51.311	54.458	55.124
				Tdrd7	5.247	3.997	2.578	6.252	3.848	3.521	5.853	4.352
				Ifi27	36.38	29.978	33.52	29.613	25.975	31.189	24.939	29.593
				Parp14	134.674	153.487	121.188	103.644	103.902	110.168	105.608	94.001
				Ifih1	25.186	19.586	17.681	18.097	16.836	24.649	9.67	20.889
				Stat4	70.66	66.351	98.719	83.902	65.42	64.893	81.687	80.945
				Tyk2	81.854	70.748	75.144	90.483	98.129	75.457	86.522	75.143
				H2-DMa	16.441	9.593	20.996	17.109	23.089	14.085	18.068	14.216
				Nfkb2	16.441	22.783	18.786	16.122	14.431	16.098	15.269	20.309
				Epsti1	250.109	263.406	243.482	234.597	215.019	222.85	212.234	220.206
				Arid5b	107.04	91.533	92.825	86.863	121.219	115.701	82.196	92.26
				Vamp5	3.498	3.997	8.472	4.277	4.81	3.018	8.652	4.932
				Irf9	87.451	89.534	64.094	74.36	63.495	60.869	57.766	66.439
				Casp1	48.972	33.575	44.571	44.09	38.001	15.091	41.734	46.42
				Ogfr	66.463	61.155	50.833	48.696	63.976	53.323	46.06	51.062
				Nfkbia	827.984	627.139	753.651	882.125	646.98	709.801	750.709	814.095
				Tor1a	7.696	9.193	10.314	11.516	1.443	6.037	11.451	6.963
				Itgb1	480.629	474.451	503.908	525.129	494.976	519.649	451.189	490.894
				H2-T22	22.038	18.786	22.47	27.638	9.621	25.152	22.14	27.562
				Ube2l6	1.399	2.398	5.525	3.619	5.291	6.54	5.09	2.321
				Ddx60	13.642	15.988	10.314	13.819	6.253	7.546	12.978	11.025
				Gch1	5.597	3.997	6.999	10.858	8.177	6.037	8.398	9.574
				Gbp9	34.98	35.174	26.521	38.167	17.317	27.165	30.792	27.272
				Nod1	80.455	73.946	71.829	77.651	85.623	75.96	69.218	72.822
				Hif1a	36.38	33.975	48.623	35.864	33.191	27.668	35.881	44.679
				H2-T10	3.848	2.798	5.157	5.264	1.443	2.515	5.599	4.642
				Rapgef6	135.724	137.899	140.343	138.192	126.51	164.497	127.748	134.909
				H2-Q4	18.889	17.187	13.997	27.638	8.177	11.067	20.358	19.438
				Cd38	9.445	8.394	9.209	8.884	1.924	4.024	8.398	8.994
				Cmtr1	9.794	15.988	11.787	11.516	16.836	12.576	13.996	6.963
				Psma3	102.492	98.727	101.666	101.341	112.56	104.634	89.576	98.353
				Herc6	13.992	11.991	12.156	14.477	7.696	14.588	16.287	8.704
				H2-T24	5.247	8.394	11.051	4.277	5.772	8.552	3.817	10.445
				Rnf31	14.692	10.792	11.419	11.845	7.696	10.564	15.014	6.383

## Sheet: Fig 6.
Figure 6C						Figure 6D						Figure 6E (left)								Figure 6G														Figure 6H
Cytokine secretion from PBMCs						Cytokine secretion from isolated cells						% specific lysis								CD69 and cytokine secretion from tumor NK cells														Cytokine secretion from tumor NK cells
	IFNγ		TNF				NK cells alone		NK cells + Vα7.2 cells			E:T ratio	Ctrl			5-OP-RU				CD69					IFNγ				TNF					IFNγ		TNF
	Ctrl	5-OP-RU	Ctrl	5-OP-RU			Ctrl	5-OP-RU	Ctrl	5-OP-RU		100	66.216	65.8427	61.1979	77.6654	82.0232	85.2132			Control	5-OP-RU	MAITs	MAITs + 5-OP-RU	Control	5-OP-RU	MAITs	MAITs + 5-OP-RU	Control	5-OP-RU	MAITs	MAITs + 5-OP-RU		Ctrl	5-OP-RU	Ctrl	5-OP-RU
Donor 1	0.59	13	0.38	7.84		Donor 1	0.35	0.28				50	38.0855	42.2718	42.1704	67.8269	75.5274	79.8881		Patient 1	1983	2322	1605	9918	44.5	50.6	41.8	85.8	1.71	0.84	0.44	5.16		3147.49	6923.92	1416.37	1832.8
	0.83	13	0.59	7.88			0.38	0.44				25	28.3225	26.2609	27.1715	51.7217	60.3513	53.4363			1899	2248	2182	9651	48.7	55.7	56.1	87.9	0.78	0.49	1.38	3.78		3465.56	7440.97	999.681	3612.12
	2.4	10.9	1.99	6.18			0.31	0.57				12.5	14.0345	15.8868	16.7598	31.2074	36.0639	47.901			1183	2074	2011	10412	21.7	56.9	45.7	89.2	0.54	2.44	0.46	4.8		4901.67	6637.97	2481.86	3662.33
Donor 2	0.98	4.53	0.29	2.41		Donor 2	0.79	1.41				6.25	8.88975	8.69058	7.39267	21.0937	18.4606	36.3996		Patient 2	1605	2492	1421	26625	63.7	72.6	70.2	94.6	2.26	2.48	2.07	8.18
	0.64	4.05	0.47	2.26			0.6	1.37				3.125	5.96584	4.949	4.4557	9.3538	10.4016	11.9711			1580	1692	2458	17985	65.2	69.5	73.7	92.6	3.19	2.6	2.87	14.4
	0.65	5.45	0.65	2.36			0.69	1.83				1.5625	3.34431	1.83508	2.87802	5.85158	4.60608	8.03922			1730	1609	2504	15185	65.8	65.6	77.8	93.7	1.84	1.97	1.52	11.8
Donor 3	0.59	1.47	0.68	1.71		Donor 3	1.74	0.6	1.32	10.2		0.78125	1.4896	1.58842	1.09426	4.81631	4.24828	2.20301		Patient 3	3830	3442	1706	11112	23	24.6	9.33	92.4	2.46	2.12	0.4	1.67
	0.31	1.19	0.44	1.75			1.4	0.54	1.36	8.18		0.390625	2.64279	2.2987	1.1497	3.41403	2.48426	2.26822			3565	3290	2830	11677	17.2	16.4	14.5	92.7	1.32	1.48	3.39	1.46
	0.29	1.58	0.56	2.1			1.14	0.43	1.73	8.55		0.195312	0.867753	1.79794	-0.00184	0.876305	0.528157	1.1381			3234	2982	3415	11202	18	56	18.6	92.4	2.95	0.85	2.35	1.51
Donor 4	0.38	0.51	0.52	0.53		Donor 4	0.6	0.73
	0.2	0.43	0.59	0.78			0.78	0.79
	0.27	0.25	0.29	0.73			0.71	0.58				Figure 6E (right)
Donor 5	0.41	1.94	0.92	2.11		Donor 5	1.06	0.99				% speciic lysis (25:1 E:T ratio)
	0.45	4.6	1.05	4.53			1.36	0.81					Ctrl			5-OP-RU
	0.49	2.99	0.97	2.9			1.37	1.65				Donor 1	28.3225	26.2609	27.1715	51.7217	60.3513	53.4363
Donor 6	0.97	0.19	0.87	0.23		Donor 6	1.69	1.26	1.96	12.2		Donor 2	20.3617	27.4739	34.205	36.1326	41.9366	46.483
	0.13	0.2	0.37	0.17			0.98	1.25	1.65	9.27		Donor 3	71.5501	69.9365	76.273	94.9525	93.625	94.6918
	0.11	0.27	0.38	0.19			1.89	0.92	1.99	8.55
Donor 7	0.97	1.04	0.12	0.24		Donor 7	6.31	15.5	6.31	15.5
	1.33	1.45	0.066	0.12			5.79	15.6	5.79	15.6
	1.27	1.87	0.12	0.076			6.24	15.5	6.24	15.5
Donor 8	4.33	1.97	0	0.096		Donor 8	14.2	17.9	14.2	17.9
	3.78	1.58	0.053	0.12			13.7	18.8	13.7	18.8
	4.44	3.58	0.2	0.24			13.6	22.6	13.6	22.6
Donor 9	1.08	1.73				Donor 9	1.72	7.11	5.47	32.8
	0.96	2.67					1.81	7.26	5.26	32.9
	1.24	4.25					2.2	8.73	5.08	32.8
Donor 10	0.67	0.71
	0.9	4.65
	0.79	2.61
Donor 11	0.24	1.42
	0.23	1.49
	0.22	1.32
Donor 12	0.97	1.04
	1.33	1.45
	1.27	1.87
Donor 13	1.22	0.98
	1.96	0.9
	1.53	1.47
Donor 14	4.33	1.97
	3.78	1.58
	4.44	3.58
Donor 15	0.79	3.34
	0.99	3.07
	0.8	2.78
Donor 16	1.14	3.74
	0.87	2.37
	1.7	1.76
Donor 17	2.74	2.42
	0.42	1.36
	0.61	0.71

## Sheet: Supp Fig 1
Supp Figure 1B									Supp Figure 1C			Supp Figure 1E					Supp Figure 1F					Supp Figure 1G						Supp Figure 1H (left)						Supp Figure 1I
Fold change in NK receptors on NK cells from indicated mice									Number of Eomes+ NK cells			Absolute counts of immune cells with aASGM1 depletion					Lung tumor metastases					Subcutaneous tumor measurements						Absolute number of NK cells						MFI of NK receptors, CD107a and cytokine secretion from NK cells
DNAM-1		CD96		TIGIT		NKG2D			B6-MAITcastMR1 WT	B6-MAITcastMR1-/-		MAIT cells		NK cells			B6-MAITcastMR1 WT	B6-MAITcastMR1-/-	B6-MAITcastMR1 WT + aNK1.1	B6-MAITcastMR1-/- + aNK1.1			Day 0	Day 7	Day 10	Day 14		B6-MAITcastMR1 WT	B6-MAITcastMR1 WT + B16F10	B6-MAITcastMR1-/-	B6-MAITcastMR1-/- + B16F10			DNAM-1		CD96		NKG2D		IFNγ		TNF		CD107a
B6-MAITcastMR1 WT	B6-MAITcastMR1-/-	B6-MAITcastMR1 WT	B6-MAITcastMR1-/-	B6-MAITcastMR1 WT	B6-MAITcastMR1-/-	B6-MAITcastMR1 WT	B6-MAITcastMR1-/-		83991.2	72161.8		PBS	αASGM1	PBS	αASGM1		261	183	620	614		B6-MAITcastMR1 WT	0	0	0	0		83068.1	83760.8	125257	235292			B6-MAITcastMR1 WT	B6-MAITcastMR1-/-	B6-MAITcastMR1 WT	B6-MAITcastMR1-/-	B6-MAITcastMR1 WT	B6-MAITcastMR1-/-	B6-MAITcastMR1 WT	B6-MAITcastMR1-/-	B6-MAITcastMR1 WT	B6-MAITcastMR1-/-	B6-MAITcastMR1 WT	B6-MAITcastMR1-/-
0.863879	0.975165	1.09042	1.26231	1.25562	1.17036	0.901486	0.623244		59518.7	72827.6		16300.2	2753.87	336790	5211.39		316	159	580	552			0	0	2	14		119189	114360	170941	191416			878	455	158	204	1822	1448	5.15	3.72	4.79	0.74	28	23.5
0.760138	0.978937	1.00985	1.21934	1.15486	0.617734	1.01064	0.476569		45421.8	99597.2		7164.79	10395.2	139654	6357.78		255	194	585	623			0	0	0	0		84082.9	97413.4	159504	272833			776	391	182	220	1821	1259	5.78	7.39	5.72	1.05	28.8	33.4
1.03741	0.858221	1.16562	1.21934	1.1006	0.638661	0.908308	0.576464		56944.2	153405		18687.1	14462.9	282519	8344		300	187	578	580			0	0	18.2	80.52		148360	141653	196717	260466			458	501	229	164	1775	1743	5.65	3.3	7.02	6.16	25.6	30.4
1.10154	0.871424	1.12265	1.20322	0.790575	0.760347	1.14123	0.613498		27634.2	95424.3		11860.8	23006.8	199174	10855.3		225	218	612	572			0	0	0	0		125050	141065	246686	211443			457	416	220	165	1297	1534	7.41	3.28	6.13	4.21	30.5	20.8
0.956303	1.12606	0.537153	1.06893	0.698341	1.0851	0.987249	0.915618		78620.1	105915							243	97	614	629			0	0	9	51.8			102904	233857	308859			444	888	184	118	1330	1668	6.11	3.61	3.2	5.64	26.5	36.9
1.28073	0.860107	1.07431	1.16562		0.725469	1.05108	0.669049										210	215	582			B6-MAITcastMR1 WT + αASGM1	0	0	31	115.71								581		188		1686		6.38		6.53		24.4
1.07016	0.551921	1.25924	1.45778		0.999845	0.403158	1.00697										286	228	580				0	1	12	99.9		Supp Figure 1H (right)
1.23599	1.41478	0.240626	1.12868		0.868082	1.67766												190	609				0	0	0	0		Absolute number of NK cell subsets
1.46661		1.66388			0.976593	1.2262																	0	1	6	25.48			CD11b-CD27-	CD11b-CD27+	CD11b+CD27+	CD11b+CD27-
0.227246		0.836256			0.930088	0.692987																	0	0	46.8	124.8		B6-MAITcastMR1 WT	12894.1	7583.58	17150.9	45439.5
																							0	0	4	52.8			14006.9	7173.76	19737.8	78270.1
																													13013.7	5322.16	15311.6	50435.5
																													22075.1	13816.7	32741.4	79727.1
																													34519.6	55104.3	72385.3	172683
																													9635.07	10786.3	26479.3	78149.6
																												B6-MAITcastMR1 WT + B16F10	4692	6576.82	15546.4	56945.6
																													8567.26	5823.58	18197	81772.3
																													15761.8	7060.1	15041.1	59550.4
																													21401.6	9268.06	22237.9	88745.8
																													18792.9	11660.8	22958.6	87653
																													9677.8	9522.71	20208.6	63495
																												B6-MAITcastMR1-/-	28560.7	5263.74	19024.2	72408.9
																													36795.8	8993.43	26273.3	98878.5
																													46653.1	4275.36	18479.6	90095.8
																													40235.9	6673.65	27199	122609
																													12332.1	7333.21	40365.7	184497
																													46397.1	8543.56	31887.6	141644
																												B6-MAITcastMR1-/- + B16F10	33268.2	11491.9	35014.6	152132
																													20700.2	4875.33	23529.4	139946
																													35486	19812.6	48963.6	151333
																													11819.2	7117.19	32850.2	158138
																													22191.5	8970.03	29059.2	245508

## Sheet: Supp Fig 2
Supp Figure 2A					Supp Figure 2B								Supp Figure 2C
Lung tumor metastases					MR1 upregulation on pulsed tumor cells								Lung tumor metastases
B16F10cherry		B16F10cherryMR1			Isotype	B16F10 non-pulsed	B16F10 + JYM72	B16F10cherry non-pulsed	B16F10cherry + JYM72	B16F10cherryMR1 non-pulsed	B16F10cherryMR1 + JYM72		B16F10cherry	B16F10cherryMR1
Non-pulsed	5-OP-RU	Non-pulsed	5-OP-RU		190	260	331	329	584	944	2639		32	33
32	10	33	11			210	298	347	588	925	2601		50	63
50	8	63	3			237	319	348	575	993	2454		56	22
56	6	22	17										54	49
54	41	49	23										18	32
18	29	32	12										49	45
49	10	45	45										28	12
28	79	12	17										60	24
60	13	24	10										65	7
65	38	7	21										12	38
12	16	38	23										80	47
80	26	47	3										39	26
39	3	26	6										48	25
48	12	25	24										209	18
209	61	18	14										89	27
89	22	27	31										66	57
66	110	57	91										69	93
69	28	93	160										167	135
167	1	135	3										128	70
128	4	70	6										124	50
124	145	50	26											92
		92	7											90
		90

## Sheet: Supp Fig 3
Supp Figure 3A					Supp Figure 3B
Absolute counts of MAIT cells					% MAIT cell subsets
Day 0	Day 2	Day 3	Day 5			Day 0	Day 2	Day 3	Day 5
4765.57	2927.38	38657	95986.1		CD8+ MAIT cells	2.38	3.34	1.24	3.99
10753.7	3588.44	29994.2	25533.8			3.85	2.97	1.98	4.75
12487.9	9507.33	111787	58935.5			3.98	5.57	1.35	3.38
13369.3	10887.6	65796.1	169330			2.99	4.54	2.38	5.43
2905.07	3706.79	87107.4	67926			1.67	4.36	2.09	3.92
					CD4+ MAIT cells	0.59	0.67	2.91	3.51
						1.8	0.99	3.37	1.14
						0.83	0.23	3.19	2.11
						2.49	0.29	2.46	2.62
						1.11	1.01	3.28	2.39
					DN MAIT cells	97	96	95.7	92.5
						94.2	96	94.6	94.1
						95	94.2	95.4	94.5
						94.4	95.1	95.2	91.9
						97.2	94.6	94.6	93.6

## Sheet: Supp Fig 4
Supp Figure 4A												Supp Figure 4B			Supp 4C		Supp Figure 4D											Supp Figure 4E
Probe Name	Accession #	Class Name	Analyte Type	% Samples above Threshold	PBS	PBS	5-OP-RU	5-OP-RU	5-OP-RU	5-OP-RU		Differentially expressed genes with 5-OP-RU treatment compared to PBS compared with the Go Biological Processses			Please refer to Figure 4A for raw data		Cytokine secretion from MAIT subsets											Cytokine secretion from T cell subsets
C3ar1	NM_009779.2	Endogenous	mRNA	87.5	36.06	21.98	149.63	210.05	371.54	233.99		cytokine-mediated signaling pathway (GO:0019221)	111.64				IFNγ					TNF						CD4+ T cells IFNγ				CD4+ T cells TNF				CD8+ T cells IFNγ				CD8+ T cells TNF
Serpinb2	NM_001174170.1	Endogenous	mRNA	75	54.41	20	190.51	274.99	451.62	223.51		cellular response to cytokine stimulus (GO:0071345)	78.4828					Day 0	Day 2	Day 3	Day 5		Day 0	Day 2	Day 3	Day 5		Day 0	Day 2	Day 3	Day 5	Day 0	Day 2	Day 3	Day 5	Day 0	Day 2	Day 3	Day 5	Day 0	Day 2	Day 3	Day 5
Rorc	NM_011281.2	Endogenous	mRNA	87.5	384.68	238.67	1622.81	1217.66	3526.38	952.24		inflammatory response (GO:0006954)	55.6478				CD8+ MAIT cells	33.3	80	31.7	20.5	CD8+ MAIT cells	8.33	6.67	7.32	1.32		5.41	4.07	1.94	2.86	45.5	10.2	1.21	1.76	13	7.06	3.54	5.66	34.8	1.98	0.25	0.42
Cxcr6	NM_030712.4	Endogenous	mRNA	87.5	79.72	60.29	411.87	327.75	695.46	185.09		positive regulation of cytokine production (GO:0001819)	53.3883					34	33.3	68.6	82.5		34	33.3	8.57	29.4		12	7.08	5.45	7.64	55.4	19.7	0.99	22.3	15.5	7.68	8.87	20.2	36.8	5.89	0.47	7.95
C1qb	NM_009777.2	Endogenous	mRNA	75	114.52	57.15	215.19	340.94	888.81	378.34		response to lipopolysaccharide (GO:0032496)	35.4989					37.7	87.8	38.3	50.6		34	44.9	4.32	14.8		6.4	8.77	4.19	4.46	50.3	17.1	0.82	8.18	16	14	5.17	10.4	35.2	3.74	0.14	1.73
Tnfsf11	NM_011613.3	Endogenous	mRNA	75	25.94	20	115.69	75.09	148.62	65.19		positive regulation of intracellular signal transduction (GO:1902533)	29.1494					14.6	93.6	41.9	16.5		22.9	44.7	4.37	0.49		6.12	11	3.12	1.2	41.1	15.6	3.01	0.43	14.3	11.7	8.73	1.9	28.6	5.06	0.83	0.17
Ccl17	NM_011332.2	Endogenous	mRNA	87.5	67.7	74.11	192.82	223.24	362.88	359.71		cellular response to lipopolysaccharide (GO:0071222)	28.9788					33.3	100	52.3	53.3		0	30.8	8.59	9.29		4.27	5.42	7.12	3.97	53.2	7.75	1.87	4.84	19.5	9.91	6.35	7.49	41	1.48	0.59	1.55
Cxcr3	NM_009910.2	Endogenous	mRNA	87.5	39.86	42.71	202.08	158.3	182.52	108.26		positive regulation of T cell activation (GO:0050870)	26.0655				CD4+ MAIT cells	0	0	6.25	30.1	CD4+ MAIT cells	33.3	0	0	0.75
C1qa	NM_007572.2	Endogenous	mRNA	87.5	104.39	47.1	134.98	190.77	556.95	274.73		negative regulation of cytokine production (GO:0001818)	24.6635					22.7	0	27.7	50.7		63.6	0	1.68	11
Chil3	NM_009892.2	Endogenous	mRNA	87.5	20696	21380	36637.4	84314.9	103838	93842.7		response to molecule of bacterial origin (GO:0002237)	23.7423					18.2	100	21.4	46.5		45.5	50	1.57	1.98
Ccl9	NM_011338.2	Endogenous	mRNA	87.5	844.64	538.25	1181.63	1931.01	3759.4	3480.7								7.5	66.7	22.4	16.6		15	66.7	1.69	1.01
Tnfsf14	NM_019418.2	Endogenous	mRNA	75	46.19	20	70.96	155.25	110.38	157.16								0	66.7	34.8	41.7		0	33.3	4.48	3.59
Il1rl1	NM_001025602.2	Endogenous	mRNA	87.5	36.06	30.15	123.41	92.34	130.58	135.04							DN MAIT cells	3.47	29.9	12.5	11.9	DN MAIT cells	4.69	24.1	3.96	1.26
Prg2	NM_008920.4	Endogenous	mRNA	75	31	20	82.53	88.28	126.25	68.68								9.65	23.7	28.5	44.8		7.39	26.8	8	22.4
Cxcl16	NM_023158.6	Endogenous	mRNA	87.5	137.29	137.55	295.41	371.39	705.56	492.42								22.9	75.1	21	24		30.7	67.9	6.93	9.47
Icos	NM_017480.1	Endogenous	mRNA	87.5	98.07	97.35	379.48	261.8	421.32	196.74								5.15	64	19.8	6.82		1.85	54.3	9.32	3.17
Trem2	NM_031254.2	Endogenous	mRNA	87.5	79.09	82.28	172	262.81	385.97	199.06								1.14	36.9	32.2	32.4		9.71	22	18	11.5
Slc7a11	NM_011990.2	Endogenous	mRNA	87.5	28.47	35.17	30.85	95.38	116.15	112.92
Ctla4	NM_009843.3	Endogenous	mRNA	87.5	196.77	148.22	547.62	387.62	602.4	386.49
Fcgr2b	NM_001077189.1	Endogenous	mRNA	87.5	944.61	759.96	1440.78	1883.31	3007.66	3086.06
Amica1	NM_001005421.4	Endogenous	mRNA	87.5	175.26	121.84	248.36	519.54	341.96	529.67
Apoe	NM_009696.3	Endogenous	mRNA	87.5	2266.94	1654.33	2859.2	4161.35	11016.3	3507.47
Ikzf2	NM_011770.4	Endogenous	mRNA	87.5	59.47	38.94	147.32	118.72	137.79	114.08
Gpr44	XM_006526695.1	Endogenous	mRNA	87.5	24.04	28.89	38.56	73.06	90.18	75.67
Slamf7	NM_144539.5	Endogenous	mRNA	87.5	114.52	103	255.3	246.58	368.65	265.42
Msr1	NM_001113326.1	Endogenous	mRNA	87.5	58.84	40.2	77.9	142.06	193.34	101.28
Lta	NM_010735.1	Endogenous	mRNA	87.5	20.88	23.87	83.3	45.66	71.42	26.77
Arg2	NM_009705.2	Endogenous	mRNA	87.5	75.92	74.74	47.82	252.66	145.73	302.67
Il1rn	NM_031167.5	Endogenous	mRNA	87.5	606.12	418.92	718.85	1297.82	1882.95	1135.01
Ccl3	NM_011337.1	Endogenous	mRNA	87.5	687.74	805.18	1124.55	2213.1	1672.29	2136.15
Fcgr3	NM_010188.5	Endogenous	mRNA	87.5	379.62	217.94	314.69	659.57	891.69	982.51
Ccr5	NM_009917.5	Endogenous	mRNA	87.5	36.06	44.59	73.27	101.47	132.74	72.18
Cd14	NM_009841.3	Endogenous	mRNA	87.5	538.42	442.16	492.86	1303.91	1388.76	1378.31
Clec4a2	NM_001170332.1	Endogenous	mRNA	87.5	138.56	99.86	152.72	316.59	325.37	310.82
Cfb	NM_008198.2	Endogenous	mRNA	87.5	165.13	106.14	175.08	301.37	411.22	363.2
Cd80	NM_009855.2	Endogenous	mRNA	87.5	91.11	84.79	116.47	231.36	191.18	271.24
Itgae	NM_008399.1	Endogenous	mRNA	87.5	79.72	64.06	170.46	120.75	216.43	142.02
Cxcr2	NM_009909.3	Endogenous	mRNA	87.5	409.35	256.25	202.08	1232.88	483.36	1060.51
Clec4n	NM_001190320.1	Endogenous	mRNA	87.5	592.2	515.64	613.95	1297.82	1719.18	1257.24
Nt5e	NM_011851.3	Endogenous	mRNA	87.5	88.58	45.85	132.66	99.44	160.88	189.75
Il1b	NM_008361.3	Endogenous	mRNA	87.5	2781.95	1840.23	1978.38	6961.97	4641.72	6374.68
Fn1	NM_010233.1	Endogenous	mRNA	87.5	1667.78	1278.11	1800.98	2778.3	4797.55	3261.85
Flt3	NM_010229.2	Endogenous	mRNA	87.5	36.06	33.29	64.79	71.03	74.31	86.14
Ccr1	NM_009912.4	Endogenous	mRNA	87.5	254.34	217.94	229.85	726.54	409.05	636.77
Il2ra	NM_008367.2	Endogenous	mRNA	87.5	53.78	46.48	154.26	92.34	88.02	88.47
Emr1	NM_010130.1	Endogenous	mRNA	87.5	606.12	439.65	731.96	1257.23	1110.29	1306.14
Il18r1	NM_001161842.1	Endogenous	mRNA	87.5	185.38	145.08	397.22	304.42	413.38	274.73
Egr2	NM_010118.2	Endogenous	mRNA	87.5	49.35	53.39	75.59	119.74	138.52	96.62
Klra17	NM_133203.4	Endogenous	mRNA	87.5	34.8	27.01	37.02	113.65	49.78	57.04
Clec7a	NM_020008.2	Endogenous	mRNA	87.5	2881.91	1993.48	2644.78	5445.99	6016.05	6104.61
Mmp9	NM_013599.2	Endogenous	mRNA	87.5	186.01	106.77	121.09	380.52	283.52	427.23
Il6	NM_031168.1	Endogenous	mRNA	87.5	263.2	368.05	650.2	676.82	729.37	514.54
Cd63	NM_001042580.1	Endogenous	mRNA	87.5	730.13	638.12	763.58	1271.44	2299.21	1215.33
Spp1	NM_009263.3	Endogenous	mRNA	87.5	753.54	726.04	509.06	981.23	3449.9	968.54
Oas3	NM_145226.2	Endogenous	mRNA	75	28.47	20	28.54	71.03	31.02	62.86
Klrg1	NM_016970.1	Endogenous	mRNA	87.5	39.23	89.19	212.88	112.63	81.52	100.11
Cxcl3	NM_203320.2	Endogenous	mRNA	87.5	39.86	30.78	35.48	73.06	85.13	82.65
Foxj1	NM_008240.3	Endogenous	mRNA	75	25.94	20	27.77	50.74	36.79	64.03
Cd200r1	NM_021325.3	Endogenous	mRNA	87.5	175.89	114.31	158.89	274.99	353.5	337.59
Il23a	NM_031252.1	Endogenous	mRNA	87.5	22.14	34.54	37.02	81.18	64.21	36.09
Osm	NM_001013365.2	Endogenous	mRNA	87.5	446.68	337.9	294.64	879.76	604.56	1232.8
Cd33	NM_001111058.1	Endogenous	mRNA	87.5	184.11	162.67	164.29	418.06	246.01	500.57
Cxcl2	NM_009140.2	Endogenous	mRNA	87.5	2445.36	2288.67	2364.8	5084.75	5189.29	5253.64
Itgam	NM_008401.2	Endogenous	mRNA	87.5	358.1	306.5	460.46	797.57	676.71	549.46
Il1r2	NM_010555.4	Endogenous	mRNA	87.5	268.89	259.39	170.46	769.16	308.05	722.91
Il1a	NM_010554.4	Endogenous	mRNA	87.5	202.46	206.01	270.73	335.87	590.86	300.34
Ccrl2	NM_017466.4	Endogenous	mRNA	87.5	779.48	676.43	793.66	1389.15	1712.69	1424.87
Klra4	NM_010649.3	Endogenous	mRNA	87.5	41.76	32.03	108.75	60.88	42.56	52.39
Ctss	NM_021281.2	Endogenous	mRNA	87.5	6220.63	5552.11	6818.26	10369.4	13606.3	11340.8
Csf3r	NM_001252651.1	Endogenous	mRNA	87.5	635.22	418.92	276.9	1529.18	675.98	1265.39
Klra7	NM_001110323.1	Endogenous	mRNA	87.5	79.09	64.69	180.48	115.68	98.12	105.93
Tlr6	NM_011604.3	Endogenous	mRNA	87.5	70.86	83.53	76.36	185.69	119.76	145.51
Cd3g	NM_009850.2	Endogenous	mRNA	87.5	422.64	233.64	793.66	363.27	735.14	348.07
Cxcl1	NM_008176.1	Endogenous	mRNA	87.5	489.07	427.71	612.41	704.21	1056.9	754.35
Tbx21	NM_019507.1	Endogenous	mRNA	87.5	24.68	64.69	111.07	78.13	49.78	65.19
Selplg	NM_009151.3	Endogenous	mRNA	87.5	1756.35	1486.63	2293.84	3164.9	2686.63	2877.69
Csf1r	NM_001037859.2	Endogenous	mRNA	87.5	937.02	769.38	963.35	1633.69	1684.55	1508.69
Ptgs2	NM_011198.3	Endogenous	mRNA	87.5	663.69	525.06	399.53	1285.65	860.67	1485.41
Ccl5	NM_013653.3	Endogenous	mRNA	87.5	1052.8	1064.57	2559.93	1545.41	1311.57	1728.71
Cfp	NM_008823.3	Endogenous	mRNA	87.5	258.77	182.77	239.1	331.81	427.81	485.44
Nfatc2	NM_001037177.1	Endogenous	mRNA	87.5	51.88	52.13	107.98	83.21	99.56	57.04
Oas2	NM_145227.3	Endogenous	mRNA	87.5	68.96	52.76	54.76	127.85	78.64	144.35
Il5ra	NM_008370.2	Endogenous	mRNA	75	28.47	20	38.56	34.5	46.89	40.74
Stat4	NM_011487.4	Endogenous	mRNA	87.5	103.13	92.95	188.97	119.74	139.96	200.23
Ccl2	NM_011333.3	Endogenous	mRNA	87.5	158.17	113.05	162.74	189.75	313.82	230.49
Il7r	NM_008372.3	Endogenous	mRNA	87.5	358.74	303.36	601.61	493.15	642.08	451.68
Ctsh	NM_007801.2	Endogenous	mRNA	87.5	1232.49	1004.91	1411.47	1819.39	2238.61	1924.28
Cd40lg	NM_011616.2	Endogenous	mRNA	87.5	41.76	45.85	95.64	41.6	97.39	53.55
H2-Eb1	NM_010382.2	Endogenous	mRNA	87.5	2735.13	4853.7	8120.98	6268.92	5863.83	4452.73
Cdkn1a	NM_007669.4	Endogenous	mRNA	87.5	606.75	797.64	739.67	1337.4	979.71	1507.53
Xcl1	NM_008510.1	Endogenous	mRNA	87.5	63.27	75.37	186.65	106.55	101.72	54.71
Nod2	NM_145857.2	Endogenous	mRNA	87.5	29.74	44.59	57.08	71.03	46.17	66.35
Ccl22	NM_009137.2	Endogenous	mRNA	87.5	139.19	145.71	188.97	163.37	317.43	251.45
Lyz2	NM_017372.3	Endogenous	mRNA	100	51372.7	56592.6	54042.5	99554.9	110079	84839.4
Ticam2	NM_173394.2	Endogenous	mRNA	87.5	91.74	76	95.64	126.84	157.27	160.65
Dusp4	NM_176933.4	Endogenous	mRNA	87.5	208.16	173.35	429.61	187.72	407.61	203.72
Trem1	NM_021406.5	Endogenous	mRNA	87.5	549.18	423.32	324.72	1096.91	616.83	1089.61
Fpr2	NM_008039.2	Endogenous	mRNA	87.5	601.69	489.89	478.98	1197.37	810.89	1022.09
Prkcd	NM_011103.2	Endogenous	mRNA	87.5	1128.09	1254.25	1533.34	1897.52	2159.26	2047.68
Il2rb	NM_008368.3	Endogenous	mRNA	87.5	716.84	895.62	1791.72	1209.54	1110.29	1048.87

[truncated: 4 more sheets: Supp Fig 5, Supp Fig 6, Supp Fig 7, Supp Fig 8]
